# Supplementary material for: The Cardamine enshiensis genome reveals whole genome duplication and insight into selenium hyperaccumulation and tolerance
Source: Cell Discov. 2021 Aug 10;7:62. doi: 10.1038/s41421-021-00286-x (PMC8352907; doi:10.1038/s41421-021-00286-x)
Supplement: Supplementary file 1 — Supplementary Tables S1-S26 [file 41421_2021_286_MOESM1_ESM.xls]

## Sheet: 1
	Number of contigs	Length (bp)
Total	2267	443454672
Longest	/	29970318
Length >= 1Mb	16	385151837
N50	9	24405007
N60	11	22369432
N70	13	22114951
N80	15	19369575
N90	62	163048

## Sheet: 2
		Assembly			Annotation
	Proteins	Percentages(%)		Proteins	Percentages(%)
Complete BUSCOs	1406	97.7		1425	99
Complete and single-copy BUSCOs	574	39.9		495	34.4
Complete and duplicated BUSCOs	832	57.8		930	64.6
Fragmented BUSCOs	10	0.7		7	0.5
Missing BUSCOs	24	1.6		8	0.5
Total BUSCO groups searched	1440	100		1440	100

## Sheet: 3
Gene set	Number	Average gene<br/>length (bp)	Average CDS<br/>length (bp)	Average exon<br/>per gene	Average exon<br/>length (bp)	Average intron<br/>length (bp)
denovo/AUGUSTUS	45605	2065.24	1209.93	5.57	217.08	187.01
denovo/GlimmerHMM	54544	1851.75	1019	4.64	219.74	228.95
homo/A.thaliana	68839	1803.37	901.73	3.86	233.71	315.44
homo/B.napus	66148	4011.47	939.01	3.71	253.33	1135.14
homo/B.oleracea	67929	2355.28	932.51	3.85	242.46	499.92
homo/C.hirsuta	67486	1751.67	897.64	3.85	232.97	299.35
homo/B.rapa	67854	2031.25	932.59	3.9	239.27	379.17
trans.orf/ISOseq	23448	2830.99	1125.89	6.14	276.05	221.23
BUSCO	2294	2876.68	1582.02	8.29	190.84	177.6
Final set	52725	2169.39	1106.82	5.15	253.67	208.31

## Sheet: 4
	Number	Percent(%)
Total	52725
InterPro	40211	76.27
GO	27391	51.95
KEGG_ALL	50267	95.34
KEGG_KO	18004	34.15
Swissprot	37563	71.24
TrEMBL	50402	95.59
NR	50496	95.77
Annotated	50611	95.99
Unannotated	2114	4.01

## Sheet: 5
Type		Copy	Average length(bp)	Total length(bp)	% of genome
miRNA		162	134.02	21712	0.0049
tRNA		1539	75.26	115824	0.0261
rRNA	rRNA	1170	365.92	428125	0.0965
	18S	154	1409.29	217030	0.0489
	28S	115	195.86	22524	0.0051
	5.8S	120	581.21	69745	0.0157
	5S	781	152.15	118826	0.0268
	8S	0	0	0	0
snRNA	snRNA	453	115.57	52352	0.0118
	CD-box	248	98.92	24532	0.0055
	HACA-box	63	131.11	8260	0.0019
	splicing	142	137.75	19560	0.0044
	scaRNA	0	0	0	0

## Sheet: 6
Type	Repeat Size	% of genome
Trf	59678058	13.46
Repeatmasker	84066838	18.96
Proteinmask	57871372	13.05
De novo	186614139	42.08
Total	272050271	61.35

## Sheet: 7
	Repbase TEs		TE protiens		De novo		Combined TEs
Type	Length (Bp)	% in Genome	Length (Bp)	%in Genome	Length (Bp)	% in Genome	Length (Bp)	% in Genome
DNA	15422274	3.48	3154729	0.71	18876104	4.26	32199962	7.26
LINE	3649480	0.82	1655501	0.37	3992594	0.9	8354702	1.88
SINE	15406	0	0	0	141776	0.03	157182	0.04
LTR	64261697	14.49	53062849	11.97	152512275	34.39	215192622	48.53
Satellite	823120	0.19	0	0	283927	0.06	1028090	0.23
Simple_repeat	61509	0.01	0	0	13381189	3.02	13440688	3.03
Other	11857	0	0	0	3933	0	15790	0
Unknown	54939	0.01	0	0	3714377	0.84	3764408	0.85
Total	84066838	18.96	57871372	13.05	172949023	39	252595934	56.96

## Sheet: 8
type	lenth(bp)	percent(%)
LTR/Copia	68422650	15.43
LTR/Gypsy	126814583	28.6
Total	195237233	44.03

## Sheet: 9
Type of duplication	Code	Number
ingleton	0	1619
Dispersed	1	5096
Proximal	2	1231
Tandem	3	2278
segmental	4	42501

## Sheet: 10
Pathway Hierarchy1	Pathway Hierarchy2	KEGG Pathway	Pathway ID	Gene Number	Background number	P-Value	Q-Value	Gene IDs	Hyperlink
Cellular Processes	Cell growth and death	Ferroptosis	ko04216	57	57	0	0	Cen035423,Cen043225,Cen028527,Cen028113,Cen018595,Cen011893,Cen044334,Cen040766,Cen025751,Cen006984,Cen051701,Cen046427,Cen030036,Cen038665,Cen012714,Cen041578,Cen032312,Cen023243,Cen039531,Cen043024,Cen035564,Cen032785,Cen021799,Cen048022,Cen036920,Cen041773,Cen006864,Cen012734,Cen044892,Cen050438,Cen047623,Cen048582,Cen041975,Cen023490,Cen041558,Cen048487,Cen034602,Cen023048,Cen003435,Cen035755…	http://www.genome.jp/kegg-bin/show_pathway?ko04216/K01897%09yellow/K08339%09yellow/K21398%09yellow/K15040%09yellow/K21456%09yellow/K00522%09yellow/K08337%09yellow/K14685%09yellow
Cellular Processes	Cellular community - prokaryotes	Biofilm formation - Vibrio cholerae	ko05111	8	8	0	0	Cen003685,Cen013066,Cen026957,Cen020773,Cen050052,Cen011818,Cen040697,Cen049653	http://www.genome.jp/kegg-bin/show_pathway?ko05111/K00640%09yellow
Metabolism	Biosynthesis of other secondary metabolites	Betalain biosynthesis	ko00965	2	2	0	0	Cen029038,Cen019373	http://www.genome.jp/kegg-bin/show_pathway?ko00965/K15777%09yellow
Metabolism	Glycan biosynthesis and metabolism	Peptidoglycan biosynthesis	ko00550	2	2	0	0	Cen031947,Cen004786	http://www.genome.jp/kegg-bin/show_pathway?ko00550/K02563%09yellow
Metabolism	Metabolism of cofactors and vitamins	Lipoic acid metabolism	ko00785	9	9	0	0	Cen016784,Cen049794,Cen020796,Cen003288,Cen000338,Cen017918,Cen027413,Cen013743,Cen036188	http://www.genome.jp/kegg-bin/show_pathway?ko00785/K03801%09yellow/K03644%09yellow
Metabolism	Metabolism of other amino acids	D-Glutamine and D-glutamate metabolism	ko00471	7	7	0	0	Cen036096,Cen047816,Cen037008,Cen032651,Cen023699,Cen042329,Cen043342	http://www.genome.jp/kegg-bin/show_pathway?ko00471/K00261%09yellow
Metabolism	Metabolism of terpenoids and polyketides	Biosynthesis of siderophore group nonribosomal peptides	ko01053	5	5	0	0	Cen023038,Cen001614,Cen032039,Cen015459,Cen004690	http://www.genome.jp/kegg-bin/show_pathway?ko01053/K02552%09yellow
Metabolism	Metabolism of terpenoids and polyketides	Geraniol degradation	ko00281	2	2	0	0	Cen009231,Cen033377	http://www.genome.jp/kegg-bin/show_pathway?ko00281/K01640%09yellow
Metabolism	Metabolism of terpenoids and polyketides	Insect hormone biosynthesis	ko00981	14	14	0	0	Cen002022,Cen017436,Cen013848,Cen015045,Cen050012,Cen003185,Cen047141,Cen021090,Cen039989,Cen021070,Cen017634,Cen024970,Cen026894,Cen027096	http://www.genome.jp/kegg-bin/show_pathway?ko00981/K00128%09yellow
Metabolism	Metabolism of terpenoids and polyketides	Polyketide sugar unit biosynthesis	ko00523	2	2	0	0	Cen006739,Cen030155	http://www.genome.jp/kegg-bin/show_pathway?ko00523/K12451%09yellow
Metabolism	Xenobiotics biodegradation and metabolism	Atrazine degradation	ko00791	2	2	0	0	Cen005509,Cen031383	http://www.genome.jp/kegg-bin/show_pathway?ko00791/K01427%09yellow
Metabolism	Xenobiotics biodegradation and metabolism	Chlorocyclohexane and chlorobenzene degradation	ko00361	2	2	0	0	Cen034049,Cen008473	http://www.genome.jp/kegg-bin/show_pathway?ko00361/K01061%09yellow
Metabolism	Xenobiotics biodegradation and metabolism	Fluorobenzoate degradation	ko00364	2	2	0	0	Cen008473,Cen034049	http://www.genome.jp/kegg-bin/show_pathway?ko00364/K01061%09yellow
Metabolism	Xenobiotics biodegradation and metabolism	Toluene degradation	ko00623	2	2	0	0	Cen034049,Cen008473	http://www.genome.jp/kegg-bin/show_pathway?ko00623/K01061%09yellow
Organismal Systems	Development	Dorso-ventral axis formation	ko04320	3	3	0	0	Cen000632,Cen011803,Cen040680	http://www.genome.jp/kegg-bin/show_pathway?ko04320/K04371%09yellow/K04368%09yellow
Organismal Systems	Digestive system	Vitamin digestion and absorption	ko04977	4	4	0	0	Cen035577,Cen041784,Cen048269,Cen023238	http://www.genome.jp/kegg-bin/show_pathway?ko04977/K14617%09yellow
Organismal Systems	Endocrine system	Insulin secretion	ko04911	5	5	0	0	Cen015915,Cen041105,Cen012239,Cen001156,Cen036131	http://www.genome.jp/kegg-bin/show_pathway?ko04911/K18211%09yellow
Organismal Systems	Endocrine system	Prolactin signaling pathway	ko04917	18	18	0	0	Cen006322,Cen000632,Cen030666,Cen023507,Cen035281,Cen026178,Cen016289,Cen042981,Cen036693,Cen030672,Cen011803,Cen046010,Cen000799,Cen048007,Cen040680,Cen037011,Cen030677,Cen043345	http://www.genome.jp/kegg-bin/show_pathway?ko04917/K03083%09yellow/K04371%09yellow/K04368%09yellow/K00965%09yellow
Organismal Systems	Environmental adaptation	Circadian rhythm - fly	ko04711	18	18	0	0	Cen000799,Cen046010,Cen048007,Cen038354,Cen019475,Cen028945,Cen030677,Cen023507,Cen006322,Cen030666,Cen035281,Cen038470,Cen044562,Cen016289,Cen026178,Cen030672,Cen042981,Cen036693	http://www.genome.jp/kegg-bin/show_pathway?ko04711/K03083%09yellow/K08960%09yellow
Organismal Systems	Excretory system	Aldosterone-regulated sodium reabsorption	ko04960	5	5	0	0	Cen035837,Cen042064,Cen000632,Cen048428,Cen023095	http://www.genome.jp/kegg-bin/show_pathway?ko04960/K06276%09yellow/K04371%09yellow
Organismal Systems	Excretory system	Proximal tubule bicarbonate reclamation	ko04964	13	13	0	0	Cen042329,Cen044719,Cen025764,Cen037008,Cen023699,Cen047816,Cen046413,Cen016808,Cen043342,Cen038355,Cen036096,Cen000315,Cen032651	http://www.genome.jp/kegg-bin/show_pathway?ko04964/K00261%09yellow/K00025%09yellow/K13576%09yellow
Organismal Systems	Immune system	Chemokine signaling pathway	ko04062	40	40	0	0	Cen030672,Cen004578,Cen036693,Cen016289,Cen012388,Cen027630,Cen013910,Cen035281,Cen051293,Cen030666,Cen000632,Cen015357,Cen044899,Cen040680,Cen035178,Cen027070,Cen017605,Cen029147,Cen018114,Cen017551,Cen007230,Cen026924,Cen042981,Cen026178,Cen023507,Cen038674,Cen027018,Cen006322,Cen021120,Cen001713,Cen030677,Cen048007,Cen046865,Cen041245,Cen017464,Cen025265,Cen000799,Cen046010,Cen032150,Cen011803	http://www.genome.jp/kegg-bin/show_pathway?ko04062/K03083%09yellow/K04392%09yellow/K04371%09yellow/K04368%09yellow/K04536%09yellow
Organismal Systems	Immune system	Fc epsilon RI signaling pathway	ko04664	29	29	0	0	Cen029147,Cen018114,Cen048428,Cen035178,Cen042064,Cen023095,Cen040680,Cen015357,Cen044899,Cen000632,Cen012388,Cen013910,Cen027630,Cen051293,Cen004578,Cen025265,Cen011803,Cen032150,Cen046865,Cen041245,Cen017464,Cen021120,Cen001713,Cen027018,Cen038674,Cen017551,Cen007230,Cen026924,Cen035837	http://www.genome.jp/kegg-bin/show_pathway?ko04664/K04392%09yellow/K06276%09yellow/K04368%09yellow/K04371%09yellow
Organismal Systems	Immune system	Leukocyte transendothelial migration	ko04670	22	22	0	0	Cen029147,Cen018114,Cen035178,Cen015357,Cen044899,Cen013910,Cen012388,Cen027630,Cen051293,Cen004578,Cen025265,Cen032150,Cen046865,Cen017464,Cen041245,Cen021120,Cen001713,Cen038674,Cen027018,Cen017551,Cen007230,Cen026924	http://www.genome.jp/kegg-bin/show_pathway?ko04670/K04392%09yellow
Organismal Systems	Immune system	Platelet activation	ko04611	18	18	0	0	Cen007710,Cen039504,Cen040918,Cen023537,Cen034731,Cen024880,Cen000632,Cen044715,Cen010609,Cen024848,Cen047980,Cen012044,Cen047230,Cen006826,Cen037709,Cen038368,Cen008773,Cen033750	http://www.genome.jp/kegg-bin/show_pathway?ko04611/K06269%09yellow/K04371%09yellow
Organismal Systems	Nervous system	Cholinergic synapse	ko04725	5	5	0	0	Cen027070,Cen011803,Cen000632,Cen040680,Cen017605	http://www.genome.jp/kegg-bin/show_pathway?ko04725/K04536%09yellow/K04368%09yellow/K04371%09yellow
Organismal Systems	Nervous system	Serotonergic synapse	ko04726	6	6	0	0	Cen040680,Cen000632,Cen011803,Cen017605,Cen014884,Cen027070	http://www.genome.jp/kegg-bin/show_pathway?ko04726/K04368%09yellow/K04371%09yellow/K04536%09yellow/K07418%09yellow
Organismal Systems	Sensory system	Taste transduction	ko04742	2	2	0	0	Cen033225,Cen009357	http://www.genome.jp/kegg-bin/show_pathway?ko04742/K19729%09yellow
Environmental Information Processing	Signal transduction	mTOR signaling pathway	ko04150	113	116	6.38992e-07	6.58823e-06	Cen023257,Cen001726,Cen019055,Cen010614,Cen046208,Cen048428,Cen004473,Cen030672,Cen011975,Cen020190,Cen019130,Cen049024,Cen018608,Cen014608,Cen025995,Cen030666,Cen028605,Cen003482,Cen032421,Cen028700,Cen011803,Cen048261,Cen000799,Cen035837,Cen030054,Cen027357,Cen017865,Cen017129,Cen040847,Cen022363,Cen039510,Cen045048,Cen001833,Cen046638,Cen032446,Cen025173,Cen015997,Cen036693,Cen044066,Cen002440…	http://www.genome.jp/kegg-bin/show_pathway?ko04150/K04688%09yellow/K02147%09yellow/K03259%09yellow/K02150%09yellow/K02149%09yellow/K06276%09yellow/K03875%09yellow/K03083%09yellow/K07198%09yellow/K08272%09yellow/K01110%09yellow/K02152%09yellow/K07203%09yellow/K02145%09yellow/K04368%09yellow/K07204%09yellow/K02991%09yellow/K08266%09yellow/K08269%09yellow/K20403%09yellow/K02148%09yellow/K04371%09yel…
Environmental Information Processing	Signal transduction	Plant hormone signal transduction	ko04075	487	534	8.00735e-07	7.98066e-06	Cen041585,Cen044198,Cen009571,Cen015193,Cen044693,Cen026997,Cen047808,Cen008331,Cen044339,Cen032123,Cen004667,Cen008934,Cen017394,Cen034125,Cen048874,Cen049456,Cen017711,Cen013416,Cen034464,Cen000906,Cen025861,Cen012464,Cen008015,Cen048654,Cen028629,Cen050671,Cen028081,Cen007874,Cen024978,Cen047886,Cen033601,Cen008104,Cen026316,Cen004655,Cen012898,Cen010872,Cen009914,Cen003665,Cen047134,Cen043720…	http://www.genome.jp/kegg-bin/show_pathway?ko04075/K14505%09yellow/K14484%09yellow/K14491%09yellow/K14431%09yellow/K14500%09yellow/K14488%09yellow/K14486%09yellow/K14493%09yellow/K13464%09yellow/K14503%09yellow/K14514%09yellow/K13416%09yellow/K14498%09yellow/K14508%09yellow/K14496%09yellow/K14495%09yellow/K14492%09yellow/K14432%09yellow/K13946%09yellow/K14487%09yellow/K14497%09yellow/K14489%09yel…
Environmental Information Processing	Signal transduction	MAPK signaling pathway - plant	ko04016	258	277	2.55743e-06	2.3896e-05	Cen045976,Cen028004,Cen012613,Cen027185,Cen016525,Cen039925,Cen010112,Cen010863,Cen050007,Cen001492,Cen051000,Cen034287,Cen013883,Cen010718,Cen032372,Cen033841,Cen018992,Cen035099,Cen038712,Cen018392,Cen042553,Cen040163,Cen045890,Cen033420,Cen050557,Cen048037,Cen011848,Cen005930,Cen006406,Cen030112,Cen022119,Cen044555,Cen050573,Cen030368,Cen009522,Cen041990,Cen005326,Cen026211,Cen039741,Cen015318…	http://www.genome.jp/kegg-bin/show_pathway?ko04016/K20772%09yellow/K13447%09yellow/K14514%09yellow/K13416%09yellow/K14497%09yellow/K14509%09yellow/K20600%09yellow/K00940%09yellow/K20537%09yellow/K14515%09yellow/K13422%09yellow/K20557%09yellow/K02183%09yellow/K14498%09yellow/K13423%09yellow/K14496%09yellow/K14512%09yellow/K13420%09yellow/K20602%09yellow/K20536%09yellow/K20714%09yellow/K20551%09yel…
Organismal Systems	Environmental adaptation	Plant-pathogen interaction	ko04626	315	341	2.51733e-06	2.3896e-05	Cen028129,Cen044812,Cen005325,Cen028138,Cen027151,Cen011268,Cen010120,Cen050494,Cen026286,Cen025323,Cen048556,Cen007545,Cen021520,Cen046294,Cen044603,Cen037131,Cen008995,Cen026536,Cen023129,Cen042796,Cen036092,Cen032225,Cen010136,Cen017109,Cen027493,Cen011744,Cen043678,Cen027473,Cen047191,Cen015518,Cen051200,Cen022212,Cen036486,Cen011465,Cen034863,Cen035047,Cen030067,Cen048179,Cen048006,Cen044923…	http://www.genome.jp/kegg-bin/show_pathway?ko04626/K13412%09yellow/K13448%09yellow/K12795%09yellow/K13449%09yellow/K13447%09yellow/K13425%09yellow/K13436%09yellow/K18834%09yellow/K05391%09yellow/K04079%09yellow/K13428%09yellow/K13427%09yellow/K02183%09yellow/K13424%09yellow/K13459%09yellow/K13457%09yellow/K18875%09yellow/K09487%09yellow/K13417%09yellow/K04368%09yellow/K13414%09yellow/K18835%09yel…
Metabolism	Carbohydrate metabolism	Glycolysis / Gluconeogenesis	ko00010	235	253	1.21187e-05	0.000109803	Cen032978,Cen012903,Cen036209,Cen030448,Cen003321,Cen001792,Cen043833,Cen004467,Cen038246,Cen042967,Cen016070,Cen017168,Cen012277,Cen011231,Cen002924,Cen026894,Cen002713,Cen051075,Cen006894,Cen014309,Cen048237,Cen046623,Cen002022,Cen025354,Cen040113,Cen049462,Cen003766,Cen049881,Cen039989,Cen045479,Cen027880,Cen006440,Cen015019,Cen045964,Cen020262,Cen031979,Cen009896,Cen011351,Cen020561,Cen012939…	http://www.genome.jp/kegg-bin/show_pathway?ko00010/K00131%09yellow/K01803%09yellow/K00873%09yellow/K00161%09yellow/K00382%09yellow/K00895%09yellow/K15634%09yellow/K18857%09yellow/K01810%09yellow/K01792%09yellow/K01623%09yellow/K00850%09yellow/K00162%09yellow/K00627%09yellow/K00128%09yellow/K00927%09yellow/K00001%09yellow/K15633%09yellow/K03841%09yellow/K01785%09yellow/K00844%09yellow/K01689%09yel…
Cellular Processes	Transport and catabolism	Endocytosis	ko04144	298	325	2.62691e-05	0.000231013	Cen048481,Cen016449,Cen001360,Cen038830,Cen008594,Cen021118,Cen018095,Cen035876,Cen010480,Cen031767,Cen039308,Cen030403,Cen027579,Cen036252,Cen034512,Cen015710,Cen018073,Cen033202,Cen004414,Cen038512,Cen010403,Cen044126,Cen005236,Cen003381,Cen045822,Cen028915,Cen026735,Cen022930,Cen001281,Cen033535,Cen027746,Cen023546,Cen035866,Cen004577,Cen001509,Cen029435,Cen026531,Cen050594,Cen023288,Cen038099…	http://www.genome.jp/kegg-bin/show_pathway?ko04144/K04646%09yellow/K12196%09yellow/K03283%09yellow/K07904%09yellow/K05757%09yellow/K19366%09yellow/K12194%09yellow/K12190%09yellow/K12483%09yellow/K10365%09yellow/K12184%09yellow/K05756%09yellow/K19476%09yellow/K12492%09yellow/K00889%09yellow/K12191%09yellow/K01115%09yellow/K12197%09yellow/K11866%09yellow/K11824%09yellow/K05755%09yellow/K12183%09yel…
Organismal Systems	Immune system	B cell receptor signaling pathway	ko04662	53	54	0.000100727	0.000860494	Cen040627,Cen006322,Cen027018,Cen042981,Cen026924,Cen017464,Cen041245,Cen000799,Cen011803,Cen018341,Cen032150,Cen046010,Cen028806,Cen001713,Cen030677,Cen012388,Cen013910,Cen039120,Cen051293,Cen030666,Cen030672,Cen004578,Cen016289,Cen038791,Cen022335,Cen015357,Cen017748,Cen044899,Cen040680,Cen023507,Cen038674,Cen017551,Cen045005,Cen007230,Cen026178,Cen011742,Cen048007,Cen010227,Cen046865,Cen025265…	http://www.genome.jp/kegg-bin/show_pathway?ko04662/K06268%09yellow/K03083%09yellow/K04392%09yellow/K04368%09yellow/K04371%09yellow
Environmental Information Processing	Signal transduction	Hippo signaling pathway	ko04390	89	93	0.000129572	0.00107617	Cen025973,Cen012044,Cen002967,Cen044562,Cen010843,Cen029648,Cen030672,Cen030666,Cen044715,Cen002131,Cen051767,Cen042589,Cen002175,Cen045475,Cen000799,Cen014942,Cen002938,Cen006216,Cen038354,Cen013957,Cen006431,Cen015173,Cen015961,Cen033750,Cen040918,Cen001105,Cen036693,Cen013975,Cen045474,Cen004592,Cen024880,Cen050369,Cen032373,Cen024238,Cen031624,Cen047980,Cen002277,Cen038368,Cen016237,Cen026178…	http://www.genome.jp/kegg-bin/show_pathway?ko04390/K04382%09yellow/K06269%09yellow/K06630%09yellow/K08960%09yellow/K03083%09yellow/K03456%09yellow/K06685%09yellow/K04354%09yellow
Environmental Information Processing	Signal transduction	PI3K-Akt signaling pathway	ko04151	178	192	0.000152267	0.00123048	Cen003482,Cen002131,Cen051767,Cen001116,Cen001713,Cen048261,Cen017464,Cen041964,Cen023301,Cen026924,Cen035837,Cen040847,Cen023257,Cen047076,Cen044899,Cen019055,Cen015357,Cen048428,Cen038469,Cen020190,Cen029648,Cen030672,Cen028084,Cen031624,Cen002277,Cen025265,Cen019336,Cen034979,Cen002851,Cen036816,Cen046541,Cen013957,Cen015173,Cen015961,Cen029147,Cen017605,Cen036693,Cen044066,Cen027861,Cen002440…	http://www.genome.jp/kegg-bin/show_pathway?ko04151/K07203%09yellow/K06630%09yellow/K04382%09yellow/K11584%09yellow/K04392%09yellow/K07204%09yellow/K09487%09yellow/K06276%09yellow/K07198%09yellow/K04688%09yellow/K02206%09yellow/K03259%09yellow/K11583%09yellow/K03083%09yellow/K06237%09yellow/K03456%09yellow/K04536%09yellow/K04079%09yellow/K04371%09yellow/K08266%09yellow/K04368%09yellow/K01110%09yel…
Organismal Systems	Environmental adaptation	Circadian rhythm - plant	ko04712	74	77	0.000231726	0.00182332	Cen025164,Cen042414,Cen041120,Cen035506,Cen035685,Cen040287,Cen000116,Cen042905,Cen044015,Cen036404,Cen049381,Cen019097,Cen031428,Cen033278,Cen001956,Cen011884,Cen041000,Cen012254,Cen045004,Cen038788,Cen009418,Cen035380,Cen034092,Cen041894,Cen007086,Cen041209,Cen042660,Cen016320,Cen046976,Cen005559,Cen016809,Cen012132,Cen035177,Cen007027,Cen036799,Cen035334,Cen011380,Cen005781,Cen026098,Cen043099…	http://www.genome.jp/kegg-bin/show_pathway?ko04712/K03097%09yellow/K16221%09yellow/K12127%09yellow/K12129%09yellow/K10143%09yellow/K12133%09yellow/K00660%09yellow/K12130%09yellow/K16241%09yellow/K12121%09yellow/K03115%09yellow/K12116%09yellow/K12125%09yellow/K12124%09yellow/K12115%09yellow/K12131%09yellow/K12128%09yellow/K16240%09yellow/K16222%09yellow/K12120%09yellow/K12119%09yellow/K12134%09yel…
Organismal Systems	Nervous system	Synaptic vesicle cycle	ko04721	131	140	0.000261236	0.00200281	Cen035634,Cen023993,Cen039510,Cen011682,Cen036154,Cen013570,Cen010413,Cen030256,Cen015997,Cen028123,Cen006409,Cen039417,Cen018787,Cen023986,Cen040571,Cen012239,Cen033653,Cen009795,Cen022980,Cen043041,Cen048234,Cen015342,Cen015374,Cen023274,Cen027105,Cen000841,Cen024659,Cen036131,Cen039247,Cen027275,Cen036747,Cen025631,Cen030503,Cen017179,Cen047610,Cen001695,Cen027923,Cen001726,Cen025373,Cen010614…	http://www.genome.jp/kegg-bin/show_pathway?ko04721/K15015%09yellow/K02146%09yellow/K02150%09yellow/K02153%09yellow/K08486%09yellow/K06027%09yellow/K15292%09yellow/K02148%09yellow/K02152%09yellow/K01528%09yellow/K18211%09yellow/K02154%09yellow/K02147%09yellow/K02155%09yellow/K04646%09yellow/K02144%09yellow/K11824%09yellow/K03661%09yellow/K02149%09yellow/K11827%09yellow/K02145%09yellow/K02151%09yel…
Organismal Systems	Endocrine system	Adipocytokine signaling pathway	ko04920	47	48	0.00028047	0.00204538	Cen019227,Cen043660,Cen039531,Cen032312,Cen048022,Cen021799,Cen020190,Cen011975,Cen045630,Cen038656,Cen018595,Cen003482,Cen028113,Cen035423,Cen050418,Cen006984,Cen051701,Cen030036,Cen040847,Cen013672,Cen037729,Cen044316,Cen050529,Cen021565,Cen028535,Cen044066,Cen047641,Cen010630,Cen019533,Cen026759,Cen037551,Cen013496,Cen037203,Cen037281,Cen023490,Cen043755,Cen028805,Cen017310,Cen044888,Cen048582…	http://www.genome.jp/kegg-bin/show_pathway?ko04920/K07199%09yellow/K07297%09yellow/K01897%09yellow/K07198%09yellow/K07203%09yellow
Organismal Systems	Nervous system	Neurotrophin signaling pathway	ko04722	156	168	0.000274379	0.00204538	Cen035281,Cen027630,Cen016059,Cen039589,Cen036415,Cen019544,Cen030338,Cen043115,Cen039623,Cen025914,Cen033417,Cen042064,Cen044120,Cen018114,Cen045606,Cen023095,Cen047690,Cen044418,Cen049286,Cen007578,Cen032488,Cen033709,Cen020293,Cen023507,Cen023919,Cen017551,Cen007230,Cen051365,Cen017046,Cen002206,Cen048007,Cen001917,Cen041852,Cen021120,Cen020268,Cen039931,Cen012388,Cen024389,Cen051293,Cen037283…	http://www.genome.jp/kegg-bin/show_pathway?ko04722/K03083%09yellow/K04392%09yellow/K12462%09yellow/K02183%09yellow/K04733%09yellow/K06630%09yellow/K06276%09yellow/K04464%09yellow/K04368%09yellow/K04371%09yellow/K04505%09yellow
Organismal Systems	Excretory system	Vasopressin-regulated water reabsorption	ko04962	43	44	0.000554998	0.00395106	Cen001005,Cen001438,Cen049294,Cen003964,Cen039316,Cen015635,Cen012630,Cen013317,Cen028301,Cen000779,Cen016313,Cen030201,Cen037191,Cen001998,Cen017262,Cen009885,Cen000464,Cen022946,Cen045046,Cen048214,Cen028300,Cen032861,Cen012203,Cen015084,Cen008557,Cen043645,Cen022546,Cen028852,Cen010413,Cen019277,Cen016059,Cen038830,Cen035040,Cen018787,Cen041476,Cen026702,Cen007377,Cen023294,Cen038099,Cen033973…	http://www.genome.jp/kegg-bin/show_pathway?ko04962/K12462%09yellow/K07904%09yellow/K10418%09yellow/K06027%09yellow
Organismal Systems	Immune system	Natural killer cell mediated cytotoxicity	ko04650	40	41	0.000925865	0.00643799	Cen046865,Cen010227,Cen041245,Cen017464,Cen025265,Cen032150,Cen011803,Cen018341,Cen028806,Cen021120,Cen001713,Cen040627,Cen038674,Cen027018,Cen017551,Cen007230,Cen026924,Cen045005,Cen011742,Cen035178,Cen029147,Cen037475,Cen018114,Cen015357,Cen022335,Cen044899,Cen017748,Cen027860,Cen049122,Cen040680,Cen043991,Cen013910,Cen039120,Cen027630,Cen012388,Cen051293,Cen019229,Cen000632,Cen004578,Cen038791	http://www.genome.jp/kegg-bin/show_pathway?ko04650/K04392%09yellow/K06268%09yellow/K04368%09yellow/K04371%09yellow
Metabolism	Lipid metabolism	Fatty acid degradation	ko00071	84	89	0.000977343	0.00664149	Cen035423,Cen050012,Cen028113,Cen018595,Cen016625,Cen002746,Cen024970,Cen048112,Cen006984,Cen051701,Cen038010,Cen030036,Cen050654,Cen051609,Cen039989,Cen032312,Cen015045,Cen018755,Cen039531,Cen038451,Cen023396,Cen040145,Cen001926,Cen034333,Cen048022,Cen034108,Cen021799,Cen006864,Cen037896,Cen009098,Cen016774,Cen048582,Cen008158,Cen023490,Cen044665,Cen041453,Cen013171,Cen044475,Cen000508,Cen027096…	http://www.genome.jp/kegg-bin/show_pathway?ko00071/K01897%09yellow/K00128%09yellow/K00232%09yellow/K00001%09yellow/K10527%09yellow/K07513%09yellow/K00626%09yellow/K00121%09yellow/K14085%09yellow/K18857%09yellow/K00249%09yellow
Environmental Information Processing	Signal transduction	MAPK signaling pathway - yeast	ko04011	93	99	0.00100759	0.0066949	Cen017913,Cen023149,Cen016185,Cen034992,Cen015318,Cen020382,Cen030373,Cen049909,Cen007057,Cen029864,Cen036326,Cen027406,Cen011843,Cen015202,Cen007567,Cen018388,Cen004366,Cen039804,Cen004115,Cen039493,Cen000903,Cen001759,Cen048372,Cen032987,Cen042064,Cen033202,Cen007531,Cen032326,Cen004414,Cen023095,Cen015598,Cen047690,Cen032820,Cen043115,Cen001917,Cen027906,Cen046349,Cen020268,Cen007615,Cen017046…	http://www.genome.jp/kegg-bin/show_pathway?ko04011/K02516%09yellow/K00889%09yellow/K06630%09yellow/K03781%09yellow/K00006%09yellow/K02218%09yellow/K04464%09yellow/K15174%09yellow/K06276%09yellow/K12412%09yellow/K10591%09yellow/K04536%09yellow/K00888%09yellow/K04371%09yellow
Organismal Systems	Endocrine system	Oxytocin signaling pathway	ko04921	83	88	0.00111089	0.00722082	Cen033417,Cen033750,Cen013672,Cen028535,Cen037475,Cen008773,Cen045606,Cen043991,Cen049122,Cen027860,Cen024848,Cen010609,Cen000632,Cen037551,Cen039589,Cen019229,Cen024880,Cen044066,Cen040918,Cen047641,Cen016409,Cen010227,Cen044888,Cen044923,Cen038368,Cen028805,Cen043755,Cen037281,Cen047980,Cen034863,Cen007578,Cen044418,Cen023936,Cen023919,Cen034731,Cen051200,Cen045005,Cen051365,Cen011742,Cen018984…	http://www.genome.jp/kegg-bin/show_pathway?ko04921/K02183%09yellow/K06269%09yellow/K07198%09yellow/K06268%09yellow/K04371%09yellow/K08794%09yellow/K07199%09yellow/K04464%09yellow/K03234%09yellow/K04368%09yellow
Environmental Information Processing	Signal transduction	FoxO signaling pathway	ko04068	108	116	0.00135247	0.00860403	Cen049894,Cen003769,Cen037281,Cen043755,Cen050617,Cen044888,Cen042248,Cen016758,Cen049669,Cen018984,Cen015687,Cen004538,Cen015252,Cen023936,Cen023095,Cen032260,Cen050054,Cen024987,Cen028945,Cen028535,Cen001759,Cen020772,Cen013672,Cen042064,Cen022241,Cen047641,Cen046051,Cen013160,Cen029718,Cen022769,Cen025061,Cen037551,Cen038470,Cen015320,Cen018067,Cen020927,Cen006660,Cen005887,Cen028001,Cen007189…	http://www.genome.jp/kegg-bin/show_pathway?ko04068/K11434%09yellow/K08336%09yellow/K07199%09yellow/K11838%09yellow/K07198%09yellow/K04498%09yellow/K05868%09yellow/K03875%09yellow/K06276%09yellow/K04728%09yellow/K08960%09yellow/K03781%09yellow/K01110%09yellow/K08341%09yellow/K02206%09yellow/K04564%09yellow/K04368%09yellow/K04371%09yellow
Environmental Information Processing	Signal transduction	Phospholipase D signaling pathway	ko04072	81	86	0.00143323	0.00892784	Cen034873,Cen003749,Cen013496,Cen016249,Cen000632,Cen032820,Cen044092,Cen010556,Cen017480,Cen006409,Cen048221,Cen047986,Cen025906,Cen021006,Cen048372,Cen016977,Cen033202,Cen015060,Cen000806,Cen013138,Cen025842,Cen004414,Cen032326,Cen044126,Cen007493,Cen046285,Cen013291,Cen040782,Cen018803,Cen026942,Cen010060,Cen003936,Cen049959,Cen028322,Cen010126,Cen006991,Cen006481,Cen000841,Cen018191,Cen046349…	http://www.genome.jp/kegg-bin/show_pathway?ko04072/K00889%09yellow/K01115%09yellow/K07203%09yellow/K01528%09yellow/K04371%09yellow/K13523%09yellow/K00901%09yellow/K07937%09yellow/K04718%09yellow/K04368%09yellow
Cellular Processes	Cellular community - eukaryotes	Focal adhesion	ko04510	69	73	0.00199323	0.0121627	Cen030672,Cen004578,Cen049024,Cen016289,Cen020194,Cen023537,Cen012388,Cen013910,Cen044715,Cen051293,Cen030666,Cen037709,Cen015357,Cen044899,Cen012044,Cen047230,Cen040680,Cen048428,Cen026924,Cen035837,Cen042981,Cen027018,Cen006322,Cen030677,Cen001713,Cen006826,Cen041245,Cen017464,Cen000799,Cen032150,Cen046010,Cen011803,Cen029718,Cen036693,Cen040918,Cen010609,Cen027630,Cen035281,Cen024848,Cen024880…	http://www.genome.jp/kegg-bin/show_pathway?ko04510/K03083%09yellow/K04392%09yellow/K01110%09yellow/K06269%09yellow/K04368%09yellow/K06276%09yellow/K04371%09yellow/K06237%09yellow
Organismal Systems	Immune system	T cell receptor signaling pathway	ko04660	35	36	0.00217212	0.0129893	Cen037475,Cen048428,Cen042064,Cen049122,Cen040680,Cen043991,Cen027860,Cen023095,Cen017748,Cen022335,Cen030666,Cen000632,Cen019229,Cen039120,Cen035281,Cen038791,Cen016289,Cen036693,Cen030672,Cen046010,Cen011803,Cen018341,Cen000799,Cen010227,Cen048007,Cen030677,Cen028806,Cen006322,Cen023507,Cen040627,Cen026178,Cen011742,Cen035837,Cen045005,Cen042981	http://www.genome.jp/kegg-bin/show_pathway?ko04660/K06268%09yellow/K06276%09yellow/K04368%09yellow/K03083%09yellow/K04371%09yellow
Environmental Information Processing	Signal transduction	Sphingolipid signaling pathway	ko04071	127	138	0.0024132	0.014148	Cen004578,Cen007444,Cen002071,Cen020194,Cen007490,Cen051293,Cen043384,Cen012388,Cen050941,Cen007920,Cen049258,Cen022033,Cen040680,Cen049365,Cen045436,Cen048769,Cen018758,Cen045449,Cen023531,Cen025065,Cen014900,Cen015008,Cen030879,Cen046230,Cen041245,Cen032150,Cen015948,Cen029718,Cen030457,Cen017422,Cen010556,Cen027630,Cen015563,Cen003617,Cen014757,Cen013356,Cen023095,Cen022241,Cen042064,Cen000825…	http://www.genome.jp/kegg-bin/show_pathway?ko04071/K04392%09yellow/K04382%09yellow/K01110%09yellow/K01115%09yellow/K11583%09yellow/K11584%09yellow/K12349%09yellow/K04368%09yellow/K04710%09yellow/K01379%09yellow/K00654%09yellow/K03456%09yellow/K04354%09yellow/K01634%09yellow/K06276%09yellow/K04718%09yellow/K04371%09yellow
Metabolism	Amino acid metabolism	Arginine and proline metabolism	ko00330	102	110	0.00263821	0.0148835	Cen037074,Cen017563,Cen035029,Cen003782,Cen027046,Cen047685,Cen024920,Cen007389,Cen025704,Cen047141,Cen015341,Cen020785,Cen031650,Cen048055,Cen043419,Cen017436,Cen046470,Cen035503,Cen007716,Cen013848,Cen050887,Cen042396,Cen033507,Cen045102,Cen040368,Cen003185,Cen021218,Cen010829,Cen037141,Cen029668,Cen050012,Cen002023,Cen003643,Cen037078,Cen034725,Cen027031,Cen024970,Cen046187,Cen015952,Cen036708…	http://www.genome.jp/kegg-bin/show_pathway?ko00330/K00472%09yellow/K01426%09yellow/K17839%09yellow/K14085%09yellow/K01583%09yellow/K01611%09yellow/K13427%09yellow/K12657%09yellow/K00128%09yellow/K00797%09yellow/K10536%09yellow/K12251%09yellow/K01259%09yellow/K01476%09yellow/K14454%09yellow/K00318%09yellow/K00286%09yellow/K00819%09yellow/K12259%09yellow/K00811%09yellow/K14455%09yellow/K00294%09yel…
Organismal Systems	Nervous system	Dopaminergic synapse	ko04728	102	110	0.00263821	0.0148835	Cen045496,Cen048007,Cen037595,Cen022073,Cen037814,Cen044563,Cen007578,Cen044418,Cen023919,Cen023507,Cen034731,Cen051365,Cen007710,Cen033417,Cen000825,Cen001508,Cen048811,Cen008773,Cen003617,Cen045606,Cen013356,Cen024848,Cen010609,Cen035281,Cen015563,Cen039589,Cen030457,Cen046010,Cen015948,Cen030677,Cen046230,Cen006826,Cen030879,Cen015008,Cen014900,Cen006322,Cen042981,Cen010718,Cen025826,Cen048769…	http://www.genome.jp/kegg-bin/show_pathway?ko04728/K11584%09yellow/K03083%09yellow/K04354%09yellow/K11583%09yellow/K02183%09yellow/K06269%09yellow/K04382%09yellow/K03456%09yellow/K04536%09yellow
Genetic Information Processing	Folding, sorting and degradation	SNARE interactions in vesicular transport	ko04130	75	80	0.00304128	0.0166221	Cen044284,Cen035224,Cen042651,Cen016083,Cen008034,Cen030307,Cen016418,Cen020181,Cen045981,Cen036154,Cen046765,Cen021055,Cen036392,Cen001347,Cen021738,Cen022980,Cen030293,Cen002116,Cen023709,Cen037687,Cen011944,Cen029724,Cen014708,Cen039247,Cen042388,Cen007186,Cen019458,Cen034455,Cen033125,Cen042169,Cen030503,Cen017828,Cen027311,Cen030465,Cen021742,Cen046260,Cen035947,Cen015695,Cen050632,Cen006571…	http://www.genome.jp/kegg-bin/show_pathway?ko04130/K08489%09yellow/K08495%09yellow/K08515%09yellow/K08517%09yellow/K08496%09yellow/K08486%09yellow/K08493%09yellow/K08506%09yellow/K08490%09yellow/K08516%09yellow/K08505%09yellow/K08504%09yellow/K08497%09yellow/K08503%09yellow/K08492%09yellow
Organismal Systems	Digestive system	Pancreatic secretion	ko04972	56	59	0.00305757	0.0166221	Cen041967,Cen024777,Cen015635,Cen013910,Cen012388,Cen051293,Cen016261,Cen012630,Cen004578,Cen015357,Cen045941,Cen044899,Cen001438,Cen027018,Cen025512,Cen045046,Cen021441,Cen008557,Cen032861,Cen012203,Cen012109,Cen026924,Cen009885,Cen017262,Cen032150,Cen000779,Cen000852,Cen041245,Cen017464,Cen016313,Cen000464,Cen022946,Cen001713,Cen027630,Cen038830,Cen035040,Cen029147,Cen018114,Cen035178,Cen046661…	http://www.genome.jp/kegg-bin/show_pathway?ko04972/K07901%09yellow/K07904%09yellow/K04392%09yellow/K05853%09yellow/K01047%09yellow
Cellular Processes	Transport and catabolism	Autophagy - other eukaryotes	ko04136	74	79	0.00344116	0.0183734	Cen035550,Cen040352,Cen022261,Cen034979,Cen034542,Cen006482,Cen005154,Cen016237,Cen035130,Cen031624,Cen003769,Cen025124,Cen011451,Cen028784,Cen021478,Cen044892,Cen041133,Cen035221,Cen046051,Cen013160,Cen025536,Cen050831,Cen022769,Cen030457,Cen030232,Cen017967,Cen041754,Cen033937,Cen013496,Cen048066,Cen047285,Cen006431,Cen022363,Cen046638,Cen018079,Cen049480,Cen000825,Cen007283,Cen007189,Cen038665…	http://www.genome.jp/kegg-bin/show_pathway?ko04136/K07204%09yellow/K17606%09yellow/K17906%09yellow/K04382%09yellow/K08269%09yellow/K00914%09yellow/K08342%09yellow/K08336%09yellow/K08331%09yellow/K08341%09yellow/K08337%09yellow/K08343%09yellow/K17908%09yellow/K17907%09yellow/K07203%09yellow/K08334%09yellow/K08266%09yellow/K08333%09yellow/K17890%09yellow/K19730%09yellow/K08339%09yellow/K08330%09yel…
Environmental Information Processing	Signal transduction	Hedgehog signaling pathway	ko04340	54	57	0.00403818	0.0211828	Cen032707,Cen030666,Cen010472,Cen000188,Cen016289,Cen044562,Cen044585,Cen030672,Cen037086,Cen016927,Cen032723,Cen019475,Cen002094,Cen006322,Cen043542,Cen001868,Cen023717,Cen037267,Cen007642,Cen042981,Cen046010,Cen039168,Cen000799,Cen007732,Cen010277,Cen030677,Cen003699,Cen015218,Cen038470,Cen035281,Cen047799,Cen005187,Cen039736,Cen036693,Cen043733,Cen034720,Cen038354,Cen028945,Cen010077,Cen023507…	http://www.genome.jp/kegg-bin/show_pathway?ko04340/K10523%09yellow/K03083%09yellow/K03347%09yellow/K08960%09yellow/K03869%09yellow
Environmental Information Processing	Signal transduction	Hippo signaling pathway -fly	ko04391	72	77	0.00439811	0.022673	Cen015173,Cen003617,Cen028945,Cen006431,Cen047075,Cen013957,Cen047690,Cen013356,Cen038354,Cen048811,Cen015961,Cen007586,Cen000825,Cen001508,Cen013975,Cen043115,Cen030457,Cen001105,Cen024238,Cen032373,Cen050369,Cen038470,Cen046352,Cen015563,Cen004592,Cen045474,Cen022073,Cen016237,Cen020426,Cen002277,Cen031624,Cen020268,Cen034854,Cen001917,Cen036816,Cen034979,Cen038633,Cen011067,Cen005154,Cen018523…	http://www.genome.jp/kegg-bin/show_pathway?ko04391/K06630%09yellow/K04354%09yellow/K08960%09yellow/K04382%09yellow/K16675%09yellow/K03456%09yellow/K06685%09yellow
Cellular Processes	Transport and catabolism	Mitophagy - yeast	ko04139	105	114	0.0045427	0.0230215	Cen015017,Cen028661,Cen009948,Cen041572,Cen007550,Cen007231,Cen021224,Cen006526,Cen028784,Cen021478,Cen010126,Cen046129,Cen009949,Cen048221,Cen030232,Cen050831,Cen025536,Cen035221,Cen034873,Cen048066,Cen030449,Cen011473,Cen042785,Cen025842,Cen050442,Cen046638,Cen001886,Cen015321,Cen035177,Cen010600,Cen043018,Cen000068,Cen038789,Cen003482,Cen032792,Cen018766,Cen000079,Cen033257,Cen025857,Cen032193…	http://www.genome.jp/kegg-bin/show_pathway?ko04139/K11644%09yellow/K03115%09yellow/K03097%09yellow/K17969%09yellow/K17065%09yellow/K00889%09yellow/K08341%09yellow/K17800%09yellow/K08269%09yellow/K08955%09yellow/K11088%09yellow/K04464%09yellow/K07203%09yellow/K08330%09yellow/K11841%09yellow
Environmental Information Processing	Signal transduction	HIF-1 signaling pathway	ko04066	79	85	0.00534561	0.026639	Cen004751,Cen040920,Cen020907,Cen051051,Cen042579,Cen018098,Cen016556,Cen003512,Cen026741,Cen012045,Cen049669,Cen023258,Cen032472,Cen017007,Cen034423,Cen008266,Cen030448,Cen048966,Cen043687,Cen037227,Cen008073,Cen046713,Cen022875,Cen002440,Cen025431,Cen048250,Cen033765,Cen048252,Cen002488,Cen004303,Cen011231,Cen004255,Cen017298,Cen029999,Cen013496,Cen000632,Cen031979,Cen000112,Cen050894,Cen001416…	http://www.genome.jp/kegg-bin/show_pathway?ko04066/K01689%09yellow/K03872%09yellow/K00844%09yellow/K04498%09yellow/K02991%09yellow/K01103%09yellow/K04688%09yellow/K00134%09yellow/K00161%09yellow/K00162%09yellow/K03868%09yellow/K03259%09yellow/K07203%09yellow/K04371%09yellow/K04368%09yellow
Cellular Processes	Cellular community - eukaryotes	Tight junction	ko04530	103	112	0.00558005	0.0273514	Cen007444,Cen004578,Cen002071,Cen022215,Cen004130,Cen051293,Cen045630,Cen012388,Cen024777,Cen038656,Cen045281,Cen045941,Cen043606,Cen019227,Cen050418,Cen030965,Cen014900,Cen015008,Cen025512,Cen030951,Cen024115,Cen046230,Cen041245,Cen032150,Cen030457,Cen047641,Cen027630,Cen037551,Cen015563,Cen003617,Cen013356,Cen013672,Cen018114,Cen028535,Cen001508,Cen000825,Cen048811,Cen007230,Cen017551,Cen018984…	http://www.genome.jp/kegg-bin/show_pathway?ko04530/K04382%09yellow/K04392%09yellow/K07374%09yellow/K09489%09yellow/K07198%09yellow/K07901%09yellow/K17260%09yellow/K07199%09yellow/K03456%09yellow/K04354%09yellow/K04802%09yellow/K18584%09yellow/K10591%09yellow/K06100%09yellow
Cellular Processes	Transport and catabolism	Phagosome	ko04145	155	171	0.00583341	0.0281321	Cen013315,Cen006181,Cen032141,Cen020513,Cen005970,Cen023272,Cen021120,Cen018322,Cen018402,Cen017582,Cen032166,Cen007230,Cen026599,Cen017551,Cen018114,Cen030783,Cen046063,Cen018496,Cen006841,Cen027630,Cen026130,Cen049526,Cen001061,Cen035213,Cen010282,Cen012292,Cen016432,Cen032150,Cen042322,Cen037441,Cen041245,Cen000743,Cen012962,Cen026553,Cen026614,Cen033764,Cen017641,Cen033132,Cen030951,Cen014630…	http://www.genome.jp/kegg-bin/show_pathway?ko04145/K07897%09yellow/K08057%09yellow/K07375%09yellow/K02155%09yellow/K07374%09yellow/K02150%09yellow/K04392%09yellow/K02153%09yellow/K02152%09yellow/K02147%09yellow/K09481%09yellow/K07342%09yellow/K00921%09yellow/K02148%09yellow/K02151%09yellow/K08054%09yellow/K02154%09yellow/K02144%09yellow/K03661%09yellow/K10956%09yellow/K02145%09yellow/K00914%09yel…
Environmental Information Processing	Signal transduction	cGMP - PKG signaling pathway	ko04022	78	84	0.00599707	0.0284623	Cen040918,Cen036579,Cen048236,Cen000632,Cen039589,Cen019229,Cen024880,Cen024848,Cen010609,Cen043991,Cen049122,Cen040666,Cen027860,Cen008773,Cen045606,Cen036733,Cen037475,Cen033417,Cen033750,Cen043237,Cen011742,Cen007710,Cen039504,Cen045005,Cen051365,Cen042860,Cen023919,Cen034731,Cen051200,Cen036929,Cen007578,Cen044418,Cen023270,Cen047980,Cen034863,Cen038368,Cen041558,Cen011791,Cen044923,Cen010227…	http://www.genome.jp/kegg-bin/show_pathway?ko04022/K06269%09yellow/K05863%09yellow/K04371%09yellow/K02183%09yellow/K06268%09yellow/K15040%09yellow/K09260%09yellow/K05853%09yellow/K04368%09yellow
Organismal Systems	Nervous system	Glutamatergic synapse	ko04724	60	64	0.00642312	0.030008	Cen022335,Cen017748,Cen020241,Cen049365,Cen039452,Cen022478,Cen046413,Cen038791,Cen029680,Cen007490,Cen051456,Cen039120,Cen004047,Cen034940,Cen049258,Cen028806,Cen023889,Cen022581,Cen020110,Cen036863,Cen037576,Cen018341,Cen023531,Cen045678,Cen029367,Cen040627,Cen025764,Cen027860,Cen049122,Cen013138,Cen043991,Cen027070,Cen017605,Cen037475,Cen014087,Cen049452,Cen047986,Cen043165,Cen044092,Cen017480…	http://www.genome.jp/kegg-bin/show_pathway?ko04724/K06268%09yellow/K14207%09yellow/K01115%09yellow/K13576%09yellow/K01915%09yellow/K04536%09yellow/K04371%09yellow
Cellular Processes	Cellular community - eukaryotes	Gap junction	ko04540	40	42	0.00687891	0.031643	Cen012372,Cen037157,Cen044597,Cen008249,Cen015364,Cen000632,Cen024851,Cen022215,Cen047226,Cen001705,Cen008756,Cen035308,Cen034252,Cen003479,Cen043606,Cen043950,Cen040680,Cen018854,Cen048997,Cen041230,Cen030951,Cen000068,Cen042765,Cen030965,Cen010600,Cen028374,Cen050953,Cen038500,Cen017046,Cen039493,Cen024883,Cen036493,Cen032141,Cen037441,Cen011803,Cen013498,Cen007057,Cen033764,Cen005970,Cen004585	http://www.genome.jp/kegg-bin/show_pathway?ko04540/K07375%09yellow/K07374%09yellow/K04371%09yellow/K04464%09yellow/K04368%09yellow
Organismal Systems	Development	Osteoclast differentiation	ko04380	50	53	0.00699911	0.0317081	Cen001713,Cen028806,Cen022396,Cen001242,Cen041245,Cen017464,Cen032150,Cen015832,Cen018341,Cen011803,Cen026924,Cen050738,Cen040627,Cen027018,Cen044899,Cen017748,Cen022335,Cen015357,Cen040680,Cen023817,Cen004578,Cen038791,Cen051293,Cen012388,Cen013910,Cen039120,Cen021120,Cen010227,Cen046865,Cen025265,Cen002212,Cen023827,Cen007230,Cen045005,Cen017551,Cen023818,Cen023826,Cen011742,Cen038674,Cen049122…	http://www.genome.jp/kegg-bin/show_pathway?ko04380/K04392%09yellow/K06268%09yellow/K14379%09yellow/K04368%09yellow/K04371%09yellow
Metabolism	Biosynthesis of other secondary metabolites	Streptomycin biosynthesis	ko00521	28	29	0.0071642	0.0319716	Cen015088,Cen013728,Cen049881,Cen026683,Cen026741,Cen003512,Cen014467,Cen036307,Cen018098,Cen040240,Cen036306,Cen009877,Cen001994,Cen011351,Cen020907,Cen042557,Cen002593,Cen017298,Cen032872,Cen003307,Cen042558,Cen050790,Cen022182,Cen017242,Cen013712,Cen013457,Cen031679,Cen048966	http://www.genome.jp/kegg-bin/show_pathway?ko00521/K01835%09yellow/K00844%09yellow/K01858%09yellow/K01092%09yellow
Genetic Information Processing	Folding, sorting and degradation	Protein processing in endoplasmic reticulum	ko04141	378	428	0.00757282	0.0332981	Cen004937,Cen028084,Cen016358,Cen018235,Cen034207,Cen018258,Cen015424,Cen047267,Cen017783,Cen002694,Cen019188,Cen029292,Cen035946,Cen015700,Cen018177,Cen020568,Cen008305,Cen046494,Cen000152,Cen041924,Cen042168,Cen020758,Cen024808,Cen017530,Cen018878,Cen009775,Cen050720,Cen044695,Cen041925,Cen031045,Cen027259,Cen010005,Cen031277,Cen023301,Cen025560,Cen027590,Cen024468,Cen012163,Cen037153,Cen002901…	http://www.genome.jp/kegg-bin/show_pathway?ko04141/K10950%09yellow/K09487%09yellow/K08057%09yellow/K13993%09yellow/K10956%09yellow/K10666%09yellow/K14007%09yellow/K12668%09yellow/K09486%09yellow/K09584%09yellow/K09518%09yellow/K10839%09yellow/K03283%09yellow/K10575%09yellow/K07953%09yellow/K09523%09yellow/K08852%09yellow/K07765%09yellow/K13249%09yellow/K12666%09yellow/K14006%09yellow/K10601%09yel…
Environmental Information Processing	Signal transduction	MAPK signaling pathway	ko04010	75	81	0.00843571	0.0365547	Cen032150,Cen018341,Cen011803,Cen017464,Cen041245,Cen049705,Cen007057,Cen028806,Cen001713,Cen036459,Cen000068,Cen027018,Cen042724,Cen048318,Cen040627,Cen020026,Cen039493,Cen010600,Cen041866,Cen026924,Cen035308,Cen035661,Cen029360,Cen038896,Cen042500,Cen040680,Cen022335,Cen015357,Cen044899,Cen017748,Cen039120,Cen012388,Cen013910,Cen051293,Cen022917,Cen038791,Cen035008,Cen039992,Cen004578,Cen025265…	http://www.genome.jp/kegg-bin/show_pathway?ko04010/K04392%09yellow/K06268%09yellow/K04368%09yellow/K03283%09yellow/K04464%09yellow/K04424%09yellow/K04459%09yellow/K04460%09yellow/K04371%09yellow
Environmental Information Processing	Signal transduction	cAMP signaling pathway	ko04024	106	116	0.00891477	0.0380788	Cen023537,Cen005326,Cen007490,Cen004578,Cen037283,Cen049258,Cen051293,Cen012388,Cen049365,Cen040680,Cen047230,Cen046366,Cen037709,Cen010718,Cen023531,Cen025826,Cen005887,Cen031345,Cen006826,Cen032150,Cen041245,Cen039589,Cen024848,Cen010556,Cen010609,Cen027630,Cen008773,Cen045606,Cen018114,Cen012614,Cen033417,Cen049669,Cen019174,Cen007710,Cen007230,Cen051365,Cen010060,Cen017551,Cen003936,Cen023919…	http://www.genome.jp/kegg-bin/show_pathway?ko04024/K06269%09yellow/K02183%09yellow/K01115%09yellow/K04392%09yellow/K04368%09yellow/K04498%09yellow/K00232%09yellow/K04371%09yellow
Metabolism	Carbohydrate metabolism	Pentose phosphate pathway	ko00030	113	124	0.00936611	0.0384478	Cen001014,Cen028043,Cen050382,Cen030055,Cen037495,Cen046623,Cen031679,Cen009786,Cen018373,Cen029956,Cen035766,Cen035163,Cen006840,Cen025552,Cen001994,Cen016070,Cen012277,Cen017168,Cen041986,Cen026154,Cen038246,Cen023750,Cen015928,Cen045197,Cen041123,Cen001792,Cen030122,Cen047677,Cen015088,Cen032978,Cen042853,Cen026603,Cen024081,Cen002254,Cen018089,Cen034301,Cen039016,Cen047499,Cen011808,Cen003209…	http://www.genome.jp/kegg-bin/show_pathway?ko00030/K00616%09yellow/K01810%09yellow/K00033%09yellow/K01057%09yellow/K03841%09yellow/K01835%09yellow/K01623%09yellow/K00850%09yellow/K00948%09yellow/K00895%09yellow/K00615%09yellow/K00036%09yellow/K01783%09yellow/K00131%09yellow/K01807%09yellow/K00852%09yellow/K00851%09yellow
Organismal Systems	Endocrine system	PPAR signaling pathway	ko03320	57	61	0.00938692	0.0384478	Cen041934,Cen035723,Cen028752,Cen019174,Cen046821,Cen028908,Cen004428,Cen013564,Cen003435,Cen044475,Cen000508,Cen034034,Cen041453,Cen023490,Cen037896,Cen016774,Cen010385,Cen048582,Cen008158,Cen006864,Cen008489,Cen025312,Cen000509,Cen010630,Cen019533,Cen039290,Cen023095,Cen048108,Cen023399,Cen008412,Cen044316,Cen042064,Cen037729,Cen050529,Cen012614,Cen021565,Cen051609,Cen035837,Cen004178,Cen019933…	http://www.genome.jp/kegg-bin/show_pathway?ko03320/K08770%09yellow/K00232%09yellow/K01897%09yellow/K07513%09yellow/K06276%09yellow/K00249%09yellow/K00864%09yellow
Organismal Systems	Excretory system	Collecting duct acid secretion	ko04966	48	51	0.00918263	0.0384478	Cen018608,Cen050136,Cen050450,Cen004565,Cen033668,Cen045071,Cen025995,Cen008867,Cen046208,Cen010614,Cen001726,Cen045090,Cen030054,Cen039173,Cen027045,Cen004317,Cen017129,Cen026614,Cen026553,Cen012962,Cen032421,Cen017164,Cen023986,Cen001061,Cen028123,Cen010282,Cen015997,Cen009795,Cen040571,Cen033653,Cen011682,Cen039510,Cen023993,Cen006841,Cen032166,Cen026599,Cen027923,Cen018322,Cen001695,Cen017582…	http://www.genome.jp/kegg-bin/show_pathway?ko04966/K02152%09yellow/K02155%09yellow/K02147%09yellow/K02154%09yellow/K02146%09yellow/K02149%09yellow/K02150%09yellow/K02151%09yellow/K02145%09yellow/K02148%09yellow/K02153%09yellow
Organismal Systems	Circulatory system	Adrenergic signaling in cardiomyocytes	ko04261	88	96	0.0116082	0.0469035	Cen043384,Cen050941,Cen037283,Cen002071,Cen007444,Cen005326,Cen023537,Cen048769,Cen037709,Cen022033,Cen047230,Cen046366,Cen014900,Cen015008,Cen030879,Cen025826,Cen010718,Cen015948,Cen046230,Cen006826,Cen010609,Cen024848,Cen039589,Cen015563,Cen030457,Cen033417,Cen048811,Cen000825,Cen001508,Cen045606,Cen003617,Cen008773,Cen013356,Cen044418,Cen044563,Cen007578,Cen034731,Cen023919,Cen051365,Cen007710…	http://www.genome.jp/kegg-bin/show_pathway?ko04261/K11583%09yellow/K11584%09yellow/K02183%09yellow/K04382%09yellow/K06269%09yellow/K03456%09yellow/K04354%09yellow/K04371%09yellow
Environmental Information Processing	Signal transduction	Hedgehog signaling pathway - fly	ko04341	71	77	0.0131717	0.052511	Cen038489,Cen046114,Cen010961,Cen039824,Cen023507,Cen014982,Cen010077,Cen011788,Cen026178,Cen023845,Cen025767,Cen013084,Cen048007,Cen003492,Cen038986,Cen046411,Cen009562,Cen023466,Cen048046,Cen035281,Cen038470,Cen015218,Cen004570,Cen036693,Cen039736,Cen047799,Cen005187,Cen034720,Cen037227,Cen043733,Cen028945,Cen038354,Cen038158,Cen043687,Cen032160,Cen001868,Cen043542,Cen006322,Cen007642,Cen042981…	http://www.genome.jp/kegg-bin/show_pathway?ko04341/K10523%09yellow/K03094%09yellow/K03083%09yellow/K03869%09yellow/K06228%09yellow/K08960%09yellow/K03868%09yellow/K03347%09yellow
Environmental Information Processing	Signal transduction	ErbB signaling pathway	ko04012	24	25	0.0141655	0.0550062	Cen006322,Cen000632,Cen013496,Cen030666,Cen029999,Cen023507,Cen023258,Cen035281,Cen026178,Cen016289,Cen048252,Cen042981,Cen036693,Cen048250,Cen030672,Cen011803,Cen046010,Cen027778,Cen000799,Cen048007,Cen003482,Cen040680,Cen030677,Cen023257	http://www.genome.jp/kegg-bin/show_pathway?ko04012/K03083%09yellow/K04371%09yellow/K07203%09yellow/K04688%09yellow/K04368%09yellow
Metabolism	Glycan biosynthesis and metabolism	Other types of O-glycan biosynthesis	ko00514	24	25	0.0141655	0.0550062	Cen034319,Cen003822,Cen032073,Cen015602,Cen044081,Cen009541,Cen001652,Cen047581,Cen032712,Cen044136,Cen037566,Cen047841,Cen011142,Cen042861,Cen008171,Cen004653,Cen001466,Cen013191,Cen015419,Cen032701,Cen050485,Cen023675,Cen040080,Cen036580	http://www.genome.jp/kegg-bin/show_pathway?ko00514/K20784%09yellow/K03691%09yellow/K20783%09yellow/K20782%09yellow/K20781%09yellow/K09667%09yellow
Cellular Processes	Cell growth and death	Oocyte meiosis	ko04114	185	207	0.014491	0.0551621	Cen009135,Cen020268,Cen051748,Cen010227,Cen045496,Cen049871,Cen045005,Cen020338,Cen014948,Cen023919,Cen020828,Cen034731,Cen047690,Cen032160,Cen042156,Cen027860,Cen008773,Cen045606,Cen049823,Cen022525,Cen043575,Cen004330,Cen043115,Cen039589,Cen024848,Cen006826,Cen036326,Cen046230,Cen028806,Cen015948,Cen010277,Cen010718,Cen048009,Cen015352,Cen002130,Cen008366,Cen039804,Cen004366,Cen015008,Cen040680…	http://www.genome.jp/kegg-bin/show_pathway?ko04114/K06669%09yellow/K06630%09yellow/K03363%09yellow/K06268%09yellow/K11584%09yellow/K03350%09yellow/K03349%09yellow/K03353%09yellow/K02183%09yellow/K02178%09yellow/K06269%09yellow/K03094%09yellow/K03348%09yellow/K04382%09yellow/K03347%09yellow/K03358%09yellow/K04368%09yellow/K03355%09yellow/K13728%09yellow/K06636%09yellow/K03351%09yellow/K03354%09yel…
Organismal Systems	Immune system	Toll-like receptor signaling pathway	ko04620	78	85	0.0145746	0.0551621	Cen002206,Cen046865,Cen025265,Cen041852,Cen020996,Cen021120,Cen017550,Cen039931,Cen033709,Cen032488,Cen049286,Cen020293,Cen038674,Cen017551,Cen007230,Cen047235,Cen035178,Cen032635,Cen023229,Cen048278,Cen044120,Cen029147,Cen018114,Cen016131,Cen027017,Cen031603,Cen027630,Cen000632,Cen036415,Cen019544,Cen030338,Cen025914,Cen039623,Cen005174,Cen023374,Cen041245,Cen017464,Cen017601,Cen011803,Cen032150…	http://www.genome.jp/kegg-bin/show_pathway?ko04620/K04733%09yellow/K04392%09yellow/K04371%09yellow/K04368%09yellow
Cellular Processes	Cell growth and death	Cell cycle	ko04110	250	282	0.0154774	0.0578467	Cen039168,Cen046010,Cen005188,Cen038314,Cen045841,Cen035932,Cen047120,Cen023503,Cen051741,Cen024990,Cen013774,Cen006915,Cen005887,Cen026779,Cen017724,Cen013725,Cen007798,Cen049781,Cen009519,Cen044826,Cen016600,Cen012415,Cen016539,Cen037727,Cen001757,Cen016289,Cen035981,Cen003190,Cen001917,Cen020405,Cen016531,Cen010486,Cen015791,Cen015252,Cen023507,Cen037317,Cen028192,Cen046114,Cen046147,Cen023845…	http://www.genome.jp/kegg-bin/show_pathway?ko04110/K03347%09yellow/K03083%09yellow/K02608%09yellow/K06627%09yellow/K03363%09yellow/K03348%09yellow/K06067%09yellow/K03358%09yellow/K06671%09yellow/K04498%09yellow/K05868%09yellow/K06620%09yellow/K03354%09yellow/K02209%09yellow/K06640%09yellow/K03094%09yellow/K03352%09yellow/K02213%09yellow/K06634%09yellow/K06630%09yellow/K06670%09yellow/K04802%09yel…
Metabolism	Lipid metabolism	Glycerophospholipid metabolism	ko00564	170	190	0.0161067	0.0594557	Cen031758,Cen007531,Cen042383,Cen047086,Cen032003,Cen013283,Cen036150,Cen028034,Cen030203,Cen014795,Cen039081,Cen025906,Cen051399,Cen013641,Cen010556,Cen012476,Cen004662,Cen044064,Cen003922,Cen017962,Cen001120,Cen032402,Cen049959,Cen010060,Cen003936,Cen034027,Cen050799,Cen038283,Cen025862,Cen046285,Cen044126,Cen018400,Cen007615,Cen023025,Cen007778,Cen049365,Cen034568,Cen049467,Cen020382,Cen004800…	http://www.genome.jp/kegg-bin/show_pathway?ko00564/K14156%09yellow/K00006%09yellow/K01126%09yellow/K01114%09yellow/K06130%09yellow/K01517%09yellow/K00981%09yellow/K06129%09yellow/K13508%09yellow/K13523%09yellow/K05929%09yellow/K01115%09yellow/K00901%09yellow/K13513%09yellow/K16860%09yellow/K00655%09yellow/K00993%09yellow/K13511%09yellow/K00968%09yellow/K01047%09yellow/K15728%09yellow/K14674%09yel…
Genetic Information Processing	Translation	mRNA surveillance pathway	ko03015	248	280	0.0174624	0.0636738	Cen044391,Cen023635,Cen045239,Cen001105,Cen038128,Cen023425,Cen023153,Cen045474,Cen024880,Cen012629,Cen006431,Cen048367,Cen044994,Cen034435,Cen034135,Cen044108,Cen027237,Cen015134,Cen033750,Cen025355,Cen047880,Cen017762,Cen036682,Cen003585,Cen005154,Cen030388,Cen011717,Cen016237,Cen038368,Cen041869,Cen003803,Cen031955,Cen013380,Cen007781,Cen001407,Cen005927,Cen024203,Cen037045,Cen044715,Cen008062…	http://www.genome.jp/kegg-bin/show_pathway?ko03015/K11583%09yellow/K14399%09yellow/K03265%09yellow/K03456%09yellow/K14376%09yellow/K11584%09yellow/K06269%09yellow/K14396%09yellow/K04382%09yellow/K14326%09yellow/K13126%09yellow/K14411%09yellow/K00565%09yellow/K14962%09yellow/K13025%09yellow/K14398%09yellow/K12881%09yellow/K15544%09yellow/K14327%09yellow/K14325%09yellow/K12875%09yellow/K14416%09yel…
Organismal Systems	Environmental adaptation	Circadian rhythm	ko04710	43	46	0.0178984	0.0644774	Cen028805,Cen037281,Cen043755,Cen044888,Cen049245,Cen023845,Cen018984,Cen046114,Cen023936,Cen028945,Cen038354,Cen043687,Cen038158,Cen032160,Cen037227,Cen013672,Cen028535,Cen044066,Cen047641,Cen038470,Cen004570,Cen037551,Cen010277,Cen039168,Cen050418,Cen015352,Cen040847,Cen019227,Cen024468,Cen019475,Cen016927,Cen016253,Cen044562,Cen022593,Cen008923,Cen011975,Cen020190,Cen045630,Cen000188,Cen038656…	http://www.genome.jp/kegg-bin/show_pathway?ko04710/K07199%09yellow/K07198%09yellow/K02295%09yellow/K03094%09yellow/K08960%09yellow/K03868%09yellow/K03347%09yellow
Metabolism	Amino acid metabolism	Alanine, aspartate and glutamate metabolism	ko00250	98	108	0.018865	0.0665449	Cen051456,Cen031827,Cen033901,Cen021968,Cen019012,Cen032651,Cen004047,Cen004929,Cen047203,Cen013355,Cen042993,Cen023842,Cen024907,Cen047816,Cen025903,Cen030172,Cen032465,Cen043229,Cen049447,Cen036429,Cen017229,Cen002468,Cen012359,Cen050134,Cen027043,Cen023699,Cen036863,Cen031223,Cen023246,Cen049452,Cen043342,Cen043165,Cen041216,Cen014087,Cen048263,Cen008628,Cen004026,Cen036367,Cen042329,Cen004264…	http://www.genome.jp/kegg-bin/show_pathway?ko00250/K01915%09yellow/K00814%09yellow/K14455%09yellow/K16871%09yellow/K01756%09yellow/K00261%09yellow/K01953%09yellow/K00262%09yellow/K00278%09yellow/K01580%09yellow/K01939%09yellow/K14454%09yellow/K17761%09yellow/K00827%09yellow/K01955%09yellow/K00294%09yellow/K00764%09yellow/K01956%09yellow/K01755%09yellow/K13566%09yellow/K14272%09yellow/K00811%09yel…
Organismal Systems	Endocrine system	Insulin signaling pathway	ko04910	161	180	0.0189174	0.0665449	Cen050418,Cen042981,Cen042826,Cen010718,Cen025826,Cen045710,Cen013876,Cen013728,Cen006322,Cen030677,Cen006826,Cen018728,Cen051391,Cen046010,Cen041390,Cen041970,Cen023537,Cen012222,Cen036320,Cen005326,Cen016289,Cen045630,Cen012593,Cen037283,Cen003613,Cen011387,Cen038656,Cen037709,Cen019227,Cen043336,Cen040680,Cen047230,Cen046366,Cen031843,Cen048322,Cen037003,Cen004914,Cen013712,Cen027778,Cen003512…	http://www.genome.jp/kegg-bin/show_pathway?ko04910/K07198%09yellow/K03083%09yellow/K07195%09yellow/K02183%09yellow/K03841%09yellow/K00844%09yellow/K06269%09yellow/K02991%09yellow/K07192%09yellow/K07199%09yellow/K03259%09yellow/K04368%09yellow/K04688%09yellow/K00688%09yellow/K07204%09yellow/K07203%09yellow/K06276%09yellow/K11262%09yellow/K04371%09yellow
Cellular Processes	Cellular community - prokaryotes	Biofilm formation - Escherichia coli	ko02026	22	23	0.0199175	0.0682548	Cen017193,Cen000443,Cen024856,Cen047221,Cen050427,Cen037478,Cen038056,Cen012976,Cen014782,Cen024887,Cen043495,Cen044540,Cen026627,Cen043995,Cen009820,Cen012984,Cen002292,Cen050538,Cen016681,Cen021582,Cen047633,Cen037112	http://www.genome.jp/kegg-bin/show_pathway?ko02026/K00975%09yellow/K00688%09yellow/K00703%09yellow
Metabolism	Overview	Biosynthesis of amino acids	ko01230	476	545	0.0200884	0.0682548	Cen012685,Cen015077,Cen007716,Cen002597,Cen046488,Cen035120,Cen013617,Cen046470,Cen049686,Cen025996,Cen010829,Cen012490,Cen019393,Cen003485,Cen001889,Cen005222,Cen019547,Cen035256,Cen005344,Cen029562,Cen004751,Cen026067,Cen002005,Cen026534,Cen027888,Cen025033,Cen025039,Cen032472,Cen028444,Cen031218,Cen050496,Cen008555,Cen016114,Cen039088,Cen001540,Cen008755,Cen047892,Cen049019,Cen023622,Cen034452…	http://www.genome.jp/kegg-bin/show_pathway?ko01230/K00826%09yellow/K14272%09yellow/K12657%09yellow/K12524%09yellow/K01803%09yellow/K00215%09yellow/K01736%09yellow/K00927%09yellow/K01647%09yellow/K01476%09yellow/K00013%09yellow/K01693%09yellow/K00600%09yellow/K01850%09yellow/K01915%09yellow/K01689%09yellow/K14677%09yellow/K00850%09yellow/K01652%09yellow/K01738%09yellow/K00134%09yellow/K00031%09yel…
Organismal Systems	Nervous system	Long-term depression	ko04730	22	23	0.0199175	0.0682548	Cen034979,Cen014900,Cen015008,Cen005154,Cen002175,Cen046230,Cen016237,Cen051767,Cen031624,Cen011803,Cen002071,Cen007444,Cen030457,Cen001105,Cen024238,Cen000632,Cen045474,Cen006431,Cen025973,Cen040680,Cen015961,Cen000825	http://www.genome.jp/kegg-bin/show_pathway?ko04730/K04382%09yellow/K03456%09yellow/K04368%09yellow/K04371%09yellow
Environmental Information Processing	Signal transduction	VEGF signaling pathway	ko04370	42	45	0.0204103	0.0685693	Cen040680,Cen049122,Cen043991,Cen027860,Cen044899,Cen017748,Cen022335,Cen015357,Cen037475,Cen018114,Cen029147,Cen035178,Cen038791,Cen004578,Cen000632,Cen019229,Cen051293,Cen027630,Cen013910,Cen012388,Cen039120,Cen001713,Cen028806,Cen021120,Cen032150,Cen011803,Cen018341,Cen025265,Cen041245,Cen046865,Cen017464,Cen010227,Cen011742,Cen018803,Cen026924,Cen007230,Cen028322,Cen045005,Cen017551,Cen038674…	http://www.genome.jp/kegg-bin/show_pathway?ko04370/K04368%09yellow/K06268%09yellow/K04392%09yellow/K04371%09yellow/K04718%09yellow
Organismal Systems	Immune system	Fc gamma R-mediated phagocytosis	ko04666	97	107	0.0206569	0.0686268	Cen002563,Cen015202,Cen032150,Cen041245,Cen023531,Cen000903,Cen007567,Cen049365,Cen040680,Cen008385,Cen008636,Cen016185,Cen027778,Cen023149,Cen007490,Cen004059,Cen030373,Cen004578,Cen049258,Cen012388,Cen033941,Cen051293,Cen046349,Cen040752,Cen021120,Cen012114,Cen003936,Cen010060,Cen017551,Cen007230,Cen028322,Cen044126,Cen028915,Cen032326,Cen004414,Cen018114,Cen048372,Cen033202,Cen048252,Cen008594…	http://www.genome.jp/kegg-bin/show_pathway?ko04666/K05758%09yellow/K00889%09yellow/K04392%09yellow/K01115%09yellow/K04368%09yellow/K05757%09yellow/K04688%09yellow/K05768%09yellow/K05765%09yellow/K04718%09yellow/K05755%09yellow/K05756%09yellow/K05754%09yellow/K04371%09yellow
Metabolism	Metabolism of cofactors and vitamins	Porphyrin and chlorophyll metabolism	ko00860	89	98	0.0219744	0.071457	Cen037628,Cen016787,Cen010202,Cen033853,Cen028762,Cen044895,Cen030591,Cen016277,Cen017369,Cen034810,Cen046823,Cen038668,Cen045833,Cen037661,Cen036592,Cen018482,Cen032017,Cen011750,Cen042873,Cen000247,Cen035161,Cen044674,Cen019183,Cen025310,Cen030622,Cen025840,Cen041354,Cen042409,Cen046351,Cen044208,Cen041309,Cen000870,Cen036651,Cen011526,Cen000132,Cen035874,Cen042933,Cen005180,Cen015394,Cen001673…	http://www.genome.jp/kegg-bin/show_pathway?ko00860/K01772%09yellow/K18010%09yellow/K00231%09yellow/K13544%09yellow/K03405%09yellow/K02492%09yellow/K13545%09yellow/K01599%09yellow/K04040%09yellow/K13071%09yellow/K01885%09yellow/K03403%09yellow/K03428%09yellow/K10960%09yellow/K02259%09yellow/K00218%09yellow/K02257%09yellow/K08099%09yellow/K04035%09yellow/K01749%09yellow/K01845%09yellow/K13606%09yel…
Organismal Systems	Aging	Longevity regulating pathway - multiple species	ko04213	74	81	0.0219867	0.071457	Cen043335,Cen020568,Cen036252,Cen000717,Cen028535,Cen015710,Cen013672,Cen001759,Cen048252,Cen041754,Cen047641,Cen029533,Cen048250,Cen044066,Cen004727,Cen029999,Cen037551,Cen013496,Cen001360,Cen027011,Cen037002,Cen043755,Cen037281,Cen023194,Cen040166,Cen028805,Cen019512,Cen029435,Cen044888,Cen026735,Cen048495,Cen018984,Cen043060,Cen035550,Cen016394,Cen023936,Cen008951,Cen023258,Cen019227,Cen023257…	http://www.genome.jp/kegg-bin/show_pathway?ko04213/K04565%09yellow/K03283%09yellow/K07198%09yellow/K03781%09yellow/K04688%09yellow/K07204%09yellow/K03695%09yellow/K07203%09yellow/K07199%09yellow/K04564%09yellow/K06067%09yellow/K08339%09yellow
Genetic Information Processing	Folding, sorting and degradation	RNA degradation	ko03018	224	253	0.0230583	0.0739753	Cen046131,Cen015720,Cen004994,Cen033669,Cen029284,Cen035305,Cen008974,Cen024741,Cen036373,Cen008469,Cen021980,Cen031979,Cen009896,Cen038011,Cen037895,Cen020757,Cen048715,Cen023175,Cen042975,Cen008062,Cen016898,Cen014434,Cen046002,Cen024828,Cen009537,Cen034358,Cen018089,Cen019385,Cen035873,Cen030460,Cen024789,Cen000012,Cen042631,Cen032128,Cen031175,Cen017096,Cen042810,Cen032440,Cen012277,Cen008868…	http://www.genome.jp/kegg-bin/show_pathway?ko03018/K12625%09yellow/K12581%09yellow/K13126%09yellow/K10643%09yellow/K12580%09yellow/K12614%09yellow/K12606%09yellow/K12617%09yellow/K01689%09yellow/K00850%09yellow/K12624%09yellow/K12585%09yellow/K12598%09yellow/K00962%09yellow/K12621%09yellow/K12603%09yellow/K12593%09yellow/K03681%09yellow/K14442%09yellow/K03678%09yellow/K12604%09yellow/K12619%09yel…
Metabolism	Amino acid metabolism	Histidine metabolism	ko00340	41	44	0.0232565	0.0739753	Cen038902,Cen026894,Cen041339,Cen027830,Cen002657,Cen006343,Cen003185,Cen030642,Cen017634,Cen003212,Cen012490,Cen008109,Cen019393,Cen048699,Cen015045,Cen021949,Cen016296,Cen004976,Cen017436,Cen013884,Cen002022,Cen013848,Cen005356,Cen000794,Cen003782,Cen018308,Cen013171,Cen031783,Cen024970,Cen029019,Cen027096,Cen017183,Cen021090,Cen047141,Cen014404,Cen039989,Cen021070,Cen050012,Cen034386,Cen030618…	http://www.genome.jp/kegg-bin/show_pathway?ko00340/K01814%09yellow/K00128%09yellow/K00013%09yellow/K01663%09yellow/K11755%09yellow/K00765%09yellow/K01590%09yellow/K01693%09yellow/K00817%09yellow/K14085%09yellow/K18649%09yellow
Organismal Systems	Immune system	NOD-like receptor signaling pathway	ko04621	151	169	0.0239138	0.0752655	Cen000632,Cen023259,Cen048066,Cen028138,Cen007603,Cen030232,Cen035221,Cen027861,Cen050831,Cen048278,Cen023229,Cen032635,Cen031603,Cen027017,Cen025785,Cen004159,Cen016871,Cen016131,Cen034271,Cen005163,Cen047235,Cen000249,Cen011744,Cen020996,Cen021478,Cen028784,Cen050438,Cen047623,Cen013809,Cen017550,Cen001679,Cen021224,Cen039106,Cen016121,Cen039503,Cen046807,Cen008804,Cen006423,Cen034838,Cen016334…	http://www.genome.jp/kegg-bin/show_pathway?ko04621/K04371%09yellow/K03671%09yellow/K08341%09yellow/K12795%09yellow/K04079%09yellow/K04733%09yellow/K11864%09yellow/K15040%09yellow/K17065%09yellow/K01363%09yellow/K20858%09yellow/K17890%09yellow/K08339%09yellow/K08336%09yellow
Organismal Systems	Nervous system	GABAergic synapse	ko04727	73	80	0.0243205	0.0757483	Cen018787,Cen049452,Cen030232,Cen043165,Cen050831,Cen046051,Cen014087,Cen035221,Cen043041,Cen048066,Cen020298,Cen035632,Cen025764,Cen035634,Cen017605,Cen013570,Cen010413,Cen023848,Cen027070,Cen050754,Cen025631,Cen024440,Cen013653,Cen036747,Cen003352,Cen022393,Cen022399,Cen036923,Cen007569,Cen005344,Cen029562,Cen019913,Cen028784,Cen021478,Cen031249,Cen023202,Cen029680,Cen051456,Cen046413,Cen039316…	http://www.genome.jp/kegg-bin/show_pathway?ko04727/K06027%09yellow/K01915%09yellow/K08341%09yellow/K15015%09yellow/K13576%09yellow/K04536%09yellow/K01580%09yellow/K14207%09yellow/K15376%09yellow
Metabolism	Energy metabolism	Methane metabolism	ko00680	109	121	0.0252647	0.0778778	Cen031902,Cen000792,Cen041141,Cen008073,Cen032852,Cen033765,Cen049169,Cen038172,Cen032349,Cen042029,Cen051500,Cen034417,Cen012538,Cen019547,Cen004751,Cen031508,Cen005415,Cen001889,Cen002160,Cen008080,Cen007430,Cen001527,Cen029440,Cen022670,Cen027888,Cen049019,Cen014914,Cen008755,Cen018755,Cen001926,Cen004389,Cen027100,Cen046716,Cen041390,Cen025196,Cen015185,Cen017763,Cen004844,Cen017799,Cen015200…	http://www.genome.jp/kegg-bin/show_pathway?ko00680/K00850%09yellow/K15633%09yellow/K01689%09yellow/K01595%09yellow/K00121%09yellow/K01834%09yellow/K15634%09yellow/K00830%09yellow/K01623%09yellow/K03841%09yellow/K00600%09yellow/K01079%09yellow/K01895%09yellow/K00058%09yellow/K00831%09yellow/K00122%09yellow
Cellular Processes	Cell growth and death	Meiosis - yeast	ko04113	149	167	0.0276008	0.0842107	Cen010168,Cen044620,Cen045496,Cen028647,Cen037595,Cen009135,Cen038709,Cen030070,Cen051748,Cen010486,Cen014948,Cen020828,Cen034731,Cen033447,Cen020338,Cen049871,Cen007710,Cen022525,Cen049823,Cen025615,Cen043575,Cen020790,Cen000825,Cen038525,Cen008773,Cen042156,Cen024848,Cen029787,Cen024211,Cen019161,Cen010609,Cen007988,Cen045492,Cen050662,Cen021914,Cen030457,Cen004330,Cen045841,Cen035932,Cen015948…	http://www.genome.jp/kegg-bin/show_pathway?ko04113/K02210%09yellow/K02542%09yellow/K11584%09yellow/K02830%09yellow/K06669%09yellow/K02541%09yellow/K10878%09yellow/K03363%09yellow/K02603%09yellow/K03353%09yellow/K02178%09yellow/K06269%09yellow/K03349%09yellow/K03350%09yellow/K06636%09yellow/K02209%09yellow/K04382%09yellow/K03348%09yellow/K02537%09yellow/K02214%09yellow/K02604%09yellow/K02606%09yel…
Metabolism	Carbohydrate metabolism	Fructose and mannose metabolism	ko00051	114	127	0.0296926	0.0879019	Cen000994,Cen012948,Cen012538,Cen034417,Cen016989,Cen004670,Cen034721,Cen033950,Cen026046,Cen020825,Cen048966,Cen031902,Cen046488,Cen027687,Cen013031,Cen032852,Cen041141,Cen003512,Cen018172,Cen047696,Cen016649,Cen027888,Cen025687,Cen015284,Cen012852,Cen020907,Cen001593,Cen018098,Cen008080,Cen011220,Cen000128,Cen041390,Cen046716,Cen004844,Cen010474,Cen017763,Cen000101,Cen010722,Cen013712,Cen050771…	http://www.genome.jp/kegg-bin/show_pathway?ko00051/K00895%09yellow/K00011%09yellow/K03841%09yellow/K01623%09yellow/K19355%09yellow/K00966%09yellow/K00847%09yellow/K00844%09yellow/K00850%09yellow/K01803%09yellow/K01809%09yellow/K01711%09yellow/K02377%09yellow/K05305%09yellow/K00008%09yellow/K01103%09yellow/K17497%09yellow/K01805%09yellow
Organismal Systems	Aging	Longevity regulating pathway - mammal	ko04211	71	78	0.0296861	0.0879019	Cen009919,Cen032827,Cen044888,Cen015557,Cen017310,Cen025124,Cen027011,Cen040166,Cen028805,Cen037281,Cen043755,Cen023936,Cen036624,Cen023258,Cen039356,Cen034283,Cen048495,Cen018984,Cen035550,Cen028535,Cen001759,Cen013672,Cen029999,Cen013496,Cen037203,Cen037551,Cen026759,Cen047641,Cen041754,Cen048252,Cen019594,Cen048250,Cen002440,Cen044066,Cen049086,Cen043225,Cen048261,Cen041619,Cen042102,Cen042908…	http://www.genome.jp/kegg-bin/show_pathway?ko04211/K11420%09yellow/K07198%09yellow/K07297%09yellow/K08331%09yellow/K03781%09yellow/K04564%09yellow/K07199%09yellow/K04688%09yellow/K07204%09yellow/K07203%09yellow/K03259%09yellow/K08339%09yellow/K19730%09yellow
Organismal Systems	Immune system	Toll and Imd signaling pathway	ko04624	71	78	0.0296861	0.0879019	Cen002206,Cen041852,Cen020996,Cen004321,Cen017550,Cen039931,Cen049286,Cen033709,Cen032488,Cen020293,Cen032417,Cen047235,Cen046752,Cen032635,Cen001432,Cen044120,Cen048278,Cen023229,Cen048248,Cen016131,Cen027017,Cen040639,Cen031603,Cen008123,Cen019544,Cen025385,Cen036415,Cen030338,Cen006844,Cen039623,Cen025914,Cen023374,Cen005174,Cen017601,Cen040509,Cen015638,Cen049949,Cen036110,Cen020541,Cen035644…	http://www.genome.jp/kegg-bin/show_pathway?ko04624/K04733%09yellow/K10580%09yellow/K10704%09yellow/K06689%09yellow
Metabolism	Metabolism of terpenoids and polyketides	Diterpenoid biosynthesis	ko00904	47	51	0.0317153	0.0929695	Cen012328,Cen041184,Cen004355,Cen037617,Cen034041,Cen013418,Cen016727,Cen030305,Cen030318,Cen050791,Cen028307,Cen002481,Cen004168,Cen001319,Cen018451,Cen027973,Cen018829,Cen034231,Cen016981,Cen036073,Cen008481,Cen006553,Cen010305,Cen011348,Cen042310,Cen003318,Cen021650,Cen006508,Cen015789,Cen039192,Cen006554,Cen018793,Cen004262,Cen032386,Cen000137,Cen004166,Cen032467,Cen030317,Cen004167,Cen008270…	http://www.genome.jp/kegg-bin/show_pathway?ko00904/K05282%09yellow/K04125%09yellow/K04122%09yellow/K04123%09yellow/K17982%09yellow/K04124%09yellow/K04120%09yellow/K17961%09yellow/K04121%09yellow
Cellular Processes	Cellular community - eukaryotes	Signaling pathways regulating pluripotency of stem cells	ko04550	19	20	0.0332054	0.0946071	Cen048007,Cen000799,Cen046010,Cen011803,Cen023857,Cen030677,Cen040680,Cen035281,Cen045316,Cen023507,Cen030666,Cen000632,Cen006322,Cen030672,Cen036693,Cen026415,Cen042981,Cen016289,Cen026178	http://www.genome.jp/kegg-bin/show_pathway?ko04550/K03083%09yellow/K04368%09yellow/K14439%09yellow/K04371%09yellow
Environmental Information Processing	Signal transduction	AMPK signaling pathway	ko04152	153	172	0.0332232	0.0946071	Cen003257,Cen048428,Cen029445,Cen028711,Cen003209,Cen038469,Cen011808,Cen025642,Cen025973,Cen044128,Cen018089,Cen044750,Cen023257,Cen003678,Cen004520,Cen041967,Cen037045,Cen024203,Cen011975,Cen005927,Cen020190,Cen051130,Cen019130,Cen048261,Cen014092,Cen028700,Cen000571,Cen041964,Cen001116,Cen051767,Cen026937,Cen003482,Cen027107,Cen002175,Cen009896,Cen040847,Cen051058,Cen027238,Cen013853,Cen017642…	http://www.genome.jp/kegg-bin/show_pathway?ko04152/K06627%09yellow/K06276%09yellow/K07877%09yellow/K03841%09yellow/K11583%09yellow/K00850%09yellow/K11584%09yellow/K04382%09yellow/K04688%09yellow/K03234%09yellow/K00021%09yellow/K07901%09yellow/K07198%09yellow/K08272%09yellow/K07204%09yellow/K11262%09yellow/K01103%09yellow/K07203%09yellow/K03456%09yellow/K07297%09yellow/K07199%09yellow/K04354%09yel…
Metabolism	Metabolism of terpenoids and polyketides	Brassinosteroid biosynthesis	ko00905	19	20	0.0332054	0.0946071	Cen020226,Cen023894,Cen020225,Cen049592,Cen051098,Cen023903,Cen042955,Cen036669,Cen022797,Cen017430,Cen009244,Cen042163,Cen051588,Cen025207,Cen033369,Cen035941,Cen046925,Cen045640,Cen026889	http://www.genome.jp/kegg-bin/show_pathway?ko00905/K09590%09yellow/K12640%09yellow/K12638%09yellow/K12639%09yellow/K12637%09yellow/K15639%09yellow/K09588%09yellow/K09587%09yellow
Cellular Processes	Transport and catabolism	Autophagy - animal	ko04140	139	156	0.0349085	0.0966449	Cen029813,Cen046638,Cen025173,Cen006431,Cen022363,Cen010794,Cen022294,Cen033937,Cen000632,Cen048066,Cen041133,Cen016706,Cen007657,Cen035221,Cen044066,Cen025536,Cen020758,Cen050831,Cen030232,Cen017967,Cen011451,Cen021478,Cen028784,Cen029024,Cen016237,Cen039106,Cen031624,Cen025124,Cen026041,Cen023258,Cen006482,Cen005154,Cen046968,Cen035550,Cen040352,Cen022261,Cen034979,Cen048428,Cen022301,Cen003961…	http://www.genome.jp/kegg-bin/show_pathway?ko04140/K08852%09yellow/K08269%09yellow/K01110%09yellow/K04382%09yellow/K08266%09yellow/K07897%09yellow/K17907%09yellow/K04371%09yellow/K08341%09yellow/K08343%09yellow/K21248%09yellow/K03237%09yellow/K07198%09yellow/K17908%09yellow/K17606%09yellow/K01363%09yellow/K08331%09yellow/K16196%09yellow/K04688%09yellow/K00914%09yellow/K07204%09yellow/K17906%09yel…
Metabolism	Carbohydrate metabolism	Ascorbate and aldarate metabolism	ko00053	84	93	0.0346939	0.0966449	Cen051595,Cen002126,Cen050012,Cen011809,Cen019686,Cen049884,Cen011662,Cen000633,Cen017183,Cen040687,Cen022828,Cen023958,Cen016488,Cen039989,Cen036768,Cen042963,Cen027155,Cen024970,Cen018374,Cen017815,Cen024964,Cen050124,Cen049623,Cen015045,Cen003714,Cen017553,Cen036676,Cen037813,Cen025423,Cen045704,Cen027020,Cen011410,Cen030075,Cen018311,Cen029710,Cen020200,Cen035759,Cen020537,Cen049622,Cen045146…	http://www.genome.jp/kegg-bin/show_pathway?ko00053/K16190%09yellow/K00012%09yellow/K00128%09yellow/K00469%09yellow/K08232%09yellow/K14190%09yellow/K00434%09yellow/K18649%09yellow/K00423%09yellow/K17744%09yellow/K00225%09yellow/K10046%09yellow/K12447%09yellow/K14085%09yellow/K10047%09yellow
Metabolism	Xenobiotics biodegradation and metabolism	Chloroalkane and chloroalkene degradation	ko00625	29	31	0.0344471	0.0966449	Cen015163,Cen027096,Cen002746,Cen024970,Cen039989,Cen021090,Cen047141,Cen021070,Cen009098,Cen050012,Cen044665,Cen038451,Cen038172,Cen026894,Cen030006,Cen006894,Cen003185,Cen001926,Cen028261,Cen017634,Cen014309,Cen018755,Cen044035,Cen037521,Cen015045,Cen017436,Cen002022,Cen044823,Cen013848	http://www.genome.jp/kegg-bin/show_pathway?ko00625/K00121%09yellow/K00128%09yellow/K00001%09yellow
Cellular Processes	Cell growth and death	Necroptosis	ko04217	125	140	0.0364137	0.0998872	Cen027158,Cen048442,Cen047816,Cen044610,Cen051456,Cen018874,Cen004047,Cen040985,Cen032651,Cen042464,Cen003550,Cen011893,Cen013280,Cen018163,Cen034637,Cen007821,Cen036863,Cen006562,Cen023699,Cen041871,Cen015562,Cen047221,Cen004861,Cen046427,Cen012714,Cen041338,Cen018342,Cen042329,Cen012491,Cen043864,Cen040666,Cen043237,Cen026275,Cen014087,Cen022128,Cen021312,Cen027861,Cen043342,Cen043165,Cen049452…	http://www.genome.jp/kegg-bin/show_pathway?ko04217/K17065%09yellow/K12198%09yellow/K00261%09yellow/K12191%09yellow/K01915%09yellow/K11251%09yellow/K12195%09yellow/K15040%09yellow/K05863%09yellow/K10798%09yellow/K12197%09yellow/K00688%09yellow/K00522%09yellow/K04079%09yellow/K12193%09yellow/K15053%09yellow/K12194%09yellow/K05864%09yellow/K10802%09yellow/K12192%09yellow/K12196%09yellow
Organismal Systems	Digestive system	Carbohydrate digestion and absorption	ko04973	18	19	0.0393723	0.107021	Cen013728,Cen003307,Cen017298,Cen004555,Cen009357,Cen049881,Cen022182,Cen003512,Cen026741,Cen028010,Cen018489,Cen033225,Cen013712,Cen018098,Cen032176,Cen013457,Cen048966,Cen020907	http://www.genome.jp/kegg-bin/show_pathway?ko04973/K00844%09yellow/K01176%09yellow/K19729%09yellow
Metabolism	Amino acid metabolism	Valine, leucine and isoleucine degradation	ko00280	89	99	0.0416018	0.112062	Cen023246,Cen017634,Cen028745,Cen048263,Cen017855,Cen026894,Cen010557,Cen022440,Cen048108,Cen025134,Cen049300,Cen023399,Cen002022,Cen000531,Cen050239,Cen026127,Cen008412,Cen021070,Cen042469,Cen003321,Cen016603,Cen021090,Cen034592,Cen016265,Cen007867,Cen044475,Cen013171,Cen027096,Cen022541,Cen028827,Cen026668,Cen022823,Cen022465,Cen034108,Cen015253,Cen019249,Cen046066,Cen023397,Cen040145,Cen013493…	http://www.genome.jp/kegg-bin/show_pathway?ko00280/K00827%09yellow/K00128%09yellow/K05607%09yellow/K05605%09yellow/K01641%09yellow/K00382%09yellow/K00249%09yellow/K00826%09yellow/K18660%09yellow/K00140%09yellow/K07513%09yellow/K00166%09yellow/K14085%09yellow/K00167%09yellow/K09699%09yellow/K00626%09yellow/K01640%09yellow/K01969%09yellow/K01968%09yellow/K00020%09yellow
Cellular Processes	Cellular community - eukaryotes	Adherens junction	ko04520	52	57	0.0439889	0.115665	Cen015357,Cen045004,Cen044899,Cen013060,Cen032431,Cen019097,Cen004578,Cen012388,Cen040761,Cen013910,Cen035506,Cen051293,Cen025164,Cen032792,Cen001713,Cen050894,Cen026098,Cen001416,Cen012729,Cen038789,Cen041245,Cen017464,Cen015655,Cen032150,Cen026924,Cen011887,Cen035177,Cen005887,Cen046976,Cen031345,Cen027018,Cen035178,Cen029147,Cen022875,Cen032793,Cen018114,Cen009949,Cen004303,Cen027630,Cen000632…	http://www.genome.jp/kegg-bin/show_pathway?ko04520/K04392%09yellow/K03115%09yellow/K04498%09yellow/K06085%09yellow/K03097%09yellow/K04371%09yellow
Metabolism	Carbohydrate metabolism	Butanoate metabolism	ko00650	36	39	0.0440996	0.115665	Cen050754,Cen021602,Cen033988,Cen049204,Cen023848,Cen004264,Cen009231,Cen023842,Cen040145,Cen015569,Cen010557,Cen011245,Cen021968,Cen050545,Cen047089,Cen038849,Cen021987,Cen031223,Cen001503,Cen022635,Cen048725,Cen050753,Cen039453,Cen036923,Cen036840,Cen008543,Cen025033,Cen022399,Cen033377,Cen021610,Cen043138,Cen050654,Cen032465,Cen049447,Cen024440,Cen043229	http://www.genome.jp/kegg-bin/show_pathway?ko00650/K01580%09yellow/K18121%09yellow/K01653%09yellow/K00074%09yellow/K17761%09yellow/K01640%09yellow/K00626%09yellow/K01641%09yellow/K16871%09yellow/K01652%09yellow
Organismal Systems	Nervous system	Long-term potentiation	ko04720	67	74	0.0437848	0.115665	Cen037283,Cen044715,Cen039120,Cen023537,Cen038791,Cen005326,Cen038699,Cen037986,Cen032431,Cen013060,Cen040680,Cen046366,Cen047230,Cen012044,Cen017748,Cen024513,Cen022335,Cen037709,Cen009184,Cen031345,Cen040627,Cen045785,Cen010718,Cen005887,Cen025826,Cen011803,Cen018341,Cen015655,Cen020093,Cen006826,Cen001416,Cen050894,Cen028806,Cen000632,Cen039589,Cen019229,Cen024880,Cen024848,Cen010609,Cen040918…	http://www.genome.jp/kegg-bin/show_pathway?ko04720/K02183%09yellow/K06269%09yellow/K06268%09yellow/K04498%09yellow/K04368%09yellow/K04371%09yellow
Cellular Processes	Transport and catabolism	Autophagy - yeast	ko04138	148	167	0.046406	0.119616	Cen000068,Cen040040,Cen023935,Cen011171,Cen022548,Cen001963,Cen043934,Cen038665,Cen047072,Cen010600,Cen045621,Cen017112,Cen043225,Cen049086,Cen048261,Cen028301,Cen027477,Cen046548,Cen012268,Cen051767,Cen003482,Cen018766,Cen050842,Cen049078,Cen026880,Cen026229,Cen025635,Cen022301,Cen003961,Cen035308,Cen015973,Cen032268,Cen040817,Cen025973,Cen049292,Cen039341,Cen027458,Cen027585,Cen012882,Cen006482…	http://www.genome.jp/kegg-bin/show_pathway?ko04138/K04464%09yellow/K17890%09yellow/K08493%09yellow/K07897%09yellow/K20177%09yellow/K00654%09yellow/K08337%09yellow/K14209%09yellow/K08339%09yellow/K08331%09yellow/K07204%09yellow/K06027%09yellow/K17908%09yellow/K20182%09yellow/K08343%09yellow/K04382%09yellow/K07203%09yellow/K08341%09yellow/K20179%09yellow/K08334%09yellow/K18584%09yellow/K12479%09yel…
Metabolism	Lipid metabolism	Glycerolipid metabolism	ko00561	115	129	0.046355	0.119616	Cen046329,Cen042019,Cen016171,Cen021467,Cen000528,Cen004178,Cen042875,Cen039989,Cen016013,Cen016982,Cen042369,Cen010075,Cen012179,Cen000913,Cen030147,Cen024663,Cen015045,Cen001045,Cen036135,Cen023014,Cen020948,Cen022994,Cen038974,Cen007899,Cen043013,Cen027494,Cen041328,Cen002693,Cen047378,Cen018191,Cen049911,Cen017858,Cen042198,Cen024664,Cen006744,Cen016605,Cen021070,Cen042421,Cen021090,Cen000059…	http://www.genome.jp/kegg-bin/show_pathway?ko00561/K14674%09yellow/K01054%09yellow/K03715%09yellow/K13508%09yellow/K00864%09yellow/K00679%09yellow/K00128%09yellow/K13519%09yellow/K00901%09yellow/K13506%09yellow/K11155%09yellow/K09480%09yellow/K00630%09yellow/K07407%09yellow/K14085%09yellow/K06119%09yellow/K15728%09yellow/K00011%09yellow/K13513%09yellow/K13523%09yellow/K15918%09yellow/K21362%09yel…
Metabolism	Carbohydrate metabolism	Amino sugar and nucleotide sugar metabolism	ko00520	234	267	0.0540979	0.13825	Cen005245,Cen034721,Cen031568,Cen012984,Cen043643,Cen034272,Cen036990,Cen035344,Cen006755,Cen016681,Cen023075,Cen044390,Cen039015,Cen016649,Cen017746,Cen021767,Cen023241,Cen043064,Cen003512,Cen047676,Cen047696,Cen043306,Cen018098,Cen033567,Cen030744,Cen015484,Cen008241,Cen005735,Cen020907,Cen012852,Cen001593,Cen007841,Cen049805,Cen014508,Cen013218,Cen035078,Cen046595,Cen030155,Cen019257,Cen021793…	http://www.genome.jp/kegg-bin/show_pathway?ko00520/K13379%09yellow/K00966%09yellow/K00975%09yellow/K00326%09yellow/K00972%09yellow/K01836%09yellow/K13648%09yellow/K01784%09yellow/K01209%09yellow/K10046%09yellow/K08679%09yellow/K00847%09yellow/K06118%09yellow/K00820%09yellow/K00012%09yellow/K00844%09yellow/K01809%09yellow/K12449%09yellow/K01183%09yellow/K12448%09yellow/K12373%09yellow/K01711%09yel…
Organismal Systems	Immune system	Th1 and Th2 cell differentiation	ko04658	16	17	0.0553531	0.140259	Cen022335,Cen028806,Cen017748,Cen027860,Cen049122,Cen043991,Cen010227,Cen037475,Cen018341,Cen045005,Cen038791,Cen011742,Cen039120,Cen040627,Cen019229,Cen000632	http://www.genome.jp/kegg-bin/show_pathway?ko04658/K06268%09yellow/K04371%09yellow
Organismal Systems	Development	Axon guidance	ko04360	57	63	0.0567631	0.142623	Cen040986,Cen035281,Cen027630,Cen000632,Cen019229,Cen036693,Cen050128,Cen035178,Cen037475,Cen018114,Cen029147,Cen020531,Cen049122,Cen043991,Cen027860,Cen038674,Cen023507,Cen007230,Cen045005,Cen017551,Cen026178,Cen011742,Cen012114,Cen046865,Cen010227,Cen048007,Cen025265,Cen021120,Cen051293,Cen012388,Cen013910,Cen039120,Cen030666,Cen004578,Cen030672,Cen038791,Cen016289,Cen044899,Cen017748,Cen015357…	http://www.genome.jp/kegg-bin/show_pathway?ko04360/K05765%09yellow/K03083%09yellow/K04392%09yellow/K04371%09yellow/K06268%09yellow
Environmental Information Processing	Signal transduction	Wnt signaling pathway	ko04310	130	147	0.0644012	0.152825	Cen023196,Cen038470,Cen027630,Cen035281,Cen005636,Cen019229,Cen031281,Cen028945,Cen012381,Cen032160,Cen043687,Cen027860,Cen018114,Cen032793,Cen007230,Cen045005,Cen002483,Cen017551,Cen020076,Cen049669,Cen011742,Cen023845,Cen046114,Cen023507,Cen021120,Cen010227,Cen048007,Cen004578,Cen012889,Cen041579,Cen038791,Cen016289,Cen051293,Cen012388,Cen012735,Cen044826,Cen045004,Cen037326,Cen019475,Cen015352…	http://www.genome.jp/kegg-bin/show_pathway?ko04310/K19882%09yellow/K08960%09yellow/K04392%09yellow/K03083%09yellow/K04506%09yellow/K06268%09yellow/K03094%09yellow/K03868%09yellow/K03097%09yellow/K04507%09yellow/K04498%09yellow/K04508%09yellow/K03115%09yellow/K04499%09yellow/K03347%09yellow/K04505%09yellow
Metabolism	Metabolism of cofactors and vitamins	Nicotinate and nicotinamide metabolism	ko00760	33	36	0.06399	0.152825	Cen015233,Cen004875,Cen019391,Cen043641,Cen031878,Cen011174,Cen029020,Cen040035,Cen032392,Cen048837,Cen034622,Cen004344,Cen047319,Cen013150,Cen026272,Cen036705,Cen050683,Cen042993,Cen011727,Cen001851,Cen034401,Cen011095,Cen022090,Cen023768,Cen032761,Cen017363,Cen008097,Cen026815,Cen009979,Cen003761,Cen040613,Cen037189,Cen007838	http://www.genome.jp/kegg-bin/show_pathway?ko00760/K00858%09yellow/K03787%09yellow/K03426%09yellow/K03517%09yellow/K01081%09yellow/K18551%09yellow/K01950%09yellow/K00278%09yellow/K00767%09yellow/K06210%09yellow/K01240%09yellow/K00763%09yellow
Metabolism	Metabolism of cofactors and vitamins	One carbon pool by folate	ko00670	41	45	0.0631031	0.152825	Cen027061,Cen000976,Cen019547,Cen017799,Cen035132,Cen015200,Cen034749,Cen027276,Cen001889,Cen038821,Cen036536,Cen037677,Cen046118,Cen050147,Cen017289,Cen014104,Cen044268,Cen007898,Cen005639,Cen039936,Cen014464,Cen004501,Cen026732,Cen002596,Cen017595,Cen007281,Cen031278,Cen042816,Cen032231,Cen013456,Cen020587,Cen034274,Cen020494,Cen003011,Cen003513,Cen019123,Cen028692,Cen029075,Cen016087,Cen008223…	http://www.genome.jp/kegg-bin/show_pathway?ko00670/K13998%09yellow/K00605%09yellow/K00600%09yellow/K00297%09yellow/K01433%09yellow/K01934%09yellow/K00604%09yellow/K00601%09yellow/K01938%09yellow/K00602%09yellow
Metabolism	Metabolism of terpenoids and polyketides	Carotenoid biosynthesis	ko00906	56	62	0.0625775	0.152825	Cen019517,Cen016580,Cen033724,Cen023125,Cen025445,Cen000693,Cen048568,Cen043219,Cen018945,Cen033444,Cen014412,Cen012765,Cen017766,Cen013309,Cen002647,Cen009133,Cen048397,Cen028492,Cen044841,Cen032380,Cen023614,Cen000548,Cen003954,Cen038617,Cen040722,Cen028576,Cen007205,Cen027946,Cen016419,Cen004361,Cen049507,Cen036915,Cen028923,Cen026303,Cen003946,Cen022254,Cen027241,Cen016918,Cen049036,Cen011411…	http://www.genome.jp/kegg-bin/show_pathway?ko00906/K02293%09yellow/K09835%09yellow/K09843%09yellow/K06443%09yellow/K09837%09yellow/K09839%09yellow/K09840%09yellow/K02291%09yellow/K09842%09yellow/K15747%09yellow/K09838%09yellow/K17913%09yellow/K09841%09yellow/K00514%09yellow/K06444%09yellow/K17912%09yellow/K15746%09yellow/K15748%09yellow/K17911%09yellow/K15744%09yellow
Metabolism	Metabolism of terpenoids and polyketides	Zeatin biosynthesis	ko00908	33	36	0.06399	0.152825	Cen007534,Cen043638,Cen022265,Cen029644,Cen027557,Cen020942,Cen049048,Cen011839,Cen037185,Cen037286,Cen005449,Cen031474,Cen034901,Cen050902,Cen021824,Cen040714,Cen026360,Cen048599,Cen043546,Cen049906,Cen033554,Cen037091,Cen043760,Cen032108,Cen026391,Cen008901,Cen018044,Cen031338,Cen042180,Cen047433,Cen035957,Cen047402,Cen004618	http://www.genome.jp/kegg-bin/show_pathway?ko00908/K00279%09yellow/K00791%09yellow/K10760%09yellow/K10717%09yellow/K13493%09yellow
Organismal Systems	Excretory system	Endocrine and other factor-regulated calcium reabsorption	ko04961	41	45	0.0631031	0.152825	Cen023274,Cen000464,Cen031343,Cen033973,Cen022946,Cen050594,Cen048232,Cen038099,Cen009885,Cen017262,Cen026702,Cen041476,Cen000841,Cen000779,Cen024659,Cen007377,Cen016313,Cen023042,Cen008557,Cen032861,Cen040919,Cen012203,Cen043844,Cen044960,Cen045046,Cen045822,Cen030561,Cen001438,Cen038742,Cen013714,Cen012630,Cen006409,Cen035040,Cen037356,Cen030483,Cen003306,Cen048481,Cen016249,Cen015635,Cen013729…	http://www.genome.jp/kegg-bin/show_pathway?ko04961/K04646%09yellow/K07904%09yellow/K01528%09yellow/K11824%09yellow/K11826%09yellow/K11827%09yellow
Organismal Systems	Immune system	IL-17 signaling pathway	ko04657	41	45	0.0631031	0.152825	Cen016289,Cen000736,Cen036693,Cen027861,Cen030672,Cen000632,Cen030666,Cen000174,Cen016600,Cen000534,Cen035281,Cen024276,Cen040628,Cen016368,Cen035308,Cen026178,Cen039493,Cen023301,Cen017046,Cen042981,Cen047020,Cen011744,Cen010600,Cen006322,Cen018342,Cen000068,Cen016940,Cen048207,Cen023507,Cen045432,Cen011415,Cen010264,Cen028084,Cen030677,Cen039153,Cen007057,Cen046010,Cen025115,Cen000799,Cen018564…	http://www.genome.jp/kegg-bin/show_pathway?ko04657/K03083%09yellow/K12890%09yellow/K04079%09yellow/K04371%09yellow/K03352%09yellow/K09487%09yellow/K04464%09yellow
Environmental Information Processing	Signal transduction	Notch signaling pathway	ko04330	32	35	0.0722847	0.167544	Cen025607,Cen031345,Cen033783,Cen024990,Cen008736,Cen000705,Cen049669,Cen005887,Cen042525,Cen036227,Cen015655,Cen024991,Cen051051,Cen001416,Cen046574,Cen047120,Cen042470,Cen050894,Cen025395,Cen001550,Cen028489,Cen012415,Cen004303,Cen032273,Cen004461,Cen015501,Cen022875,Cen016405,Cen046741,Cen041269,Cen032431,Cen013060	http://www.genome.jp/kegg-bin/show_pathway?ko04330/K06062%09yellow/K04498%09yellow/K04505%09yellow/K06067%09yellow/K06063%09yellow/K06170%09yellow/K06171%09yellow/K06066%09yellow
Metabolism	Metabolism of cofactors and vitamins	Thiamine metabolism	ko00730	32	35	0.0722847	0.167544	Cen011640,Cen031372,Cen001973,Cen048549,Cen022463,Cen051009,Cen044561,Cen047572,Cen012437,Cen007958,Cen007780,Cen021759,Cen033770,Cen031371,Cen034679,Cen041292,Cen028898,Cen038133,Cen000180,Cen034487,Cen041521,Cen050493,Cen005494,Cen040523,Cen029319,Cen015117,Cen008750,Cen012680,Cen049376,Cen011154,Cen019317,Cen040065	http://www.genome.jp/kegg-bin/show_pathway?ko00730/K03146%09yellow/K06949%09yellow/K14153%09yellow/K00878%09yellow/K20896%09yellow/K00939%09yellow/K03147%09yellow/K01662%09yellow/K00949%09yellow/K04487%09yellow
Organismal Systems	Endocrine system	Thyroid hormone synthesis	ko04918	32	35	0.0722847	0.167544	Cen030022,Cen000732,Cen006778,Cen028084,Cen035059,Cen033059,Cen018564,Cen042322,Cen009583,Cen023301,Cen048563,Cen036086,Cen046569,Cen045432,Cen025614,Cen016372,Cen048207,Cen007358,Cen029977,Cen047399,Cen024276,Cen033966,Cen039469,Cen010576,Cen050972,Cen021775,Cen041152,Cen012292,Cen030109,Cen006874,Cen032678,Cen008567	http://www.genome.jp/kegg-bin/show_pathway?ko04918/K09490%09yellow/K00432%09yellow/K09487%09yellow/K08054%09yellow/K00383%09yellow
Cellular Processes	Cell motility	Regulation of actin cytoskeleton	ko04810	101	114	0.0788311	0.179927	Cen007230,Cen017551,Cen007710,Cen028915,Cen034731,Cen040752,Cen021120,Cen046349,Cen012114,Cen030403,Cen049526,Cen008594,Cen024848,Cen040986,Cen037025,Cen027630,Cen010609,Cen032820,Cen008773,Cen032326,Cen004414,Cen033202,Cen048372,Cen018114,Cen000903,Cen017727,Cen007567,Cen006826,Cen015202,Cen002563,Cen041245,Cen032150,Cen004578,Cen023537,Cen030373,Cen004059,Cen051293,Cen033941,Cen012388,Cen008636…	http://www.genome.jp/kegg-bin/show_pathway?ko04810/K04392%09yellow/K06269%09yellow/K05755%09yellow/K05768%09yellow/K00889%09yellow/K05765%09yellow/K05756%09yellow/K00921%09yellow/K05757%09yellow/K05749%09yellow/K05758%09yellow/K05752%09yellow/K04368%09yellow/K05759%09yellow/K05754%09yellow/K04371%09yellow
Organismal Systems	Sensory system	Inflammatory mediator regulation of TRP channels	ko04750	39	43	0.0786859	0.179927	Cen010718,Cen025826,Cen007710,Cen039504,Cen051365,Cen009184,Cen023919,Cen034731,Cen051200,Cen045785,Cen007578,Cen044418,Cen006826,Cen034863,Cen047980,Cen038368,Cen044923,Cen020093,Cen040918,Cen023537,Cen005326,Cen014884,Cen038699,Cen037283,Cen039589,Cen024880,Cen024848,Cen044715,Cen010609,Cen046366,Cen047230,Cen012044,Cen008773,Cen045606,Cen024513,Cen037709,Cen037986,Cen033417,Cen033750	http://www.genome.jp/kegg-bin/show_pathway?ko04750/K02183%09yellow/K06269%09yellow/K07418%09yellow
Metabolism	Amino acid metabolism	Tryptophan metabolism	ko00380	80	90	0.0860799	0.194984	Cen018519,Cen044351,Cen027646,Cen015045,Cen015318,Cen018520,Cen005099,Cen020830,Cen008403,Cen018130,Cen024499,Cen040145,Cen034115,Cen015030,Cen019626,Cen003390,Cen037606,Cen036410,Cen032864,Cen028039,Cen037625,Cen026697,Cen001834,Cen050012,Cen048957,Cen017255,Cen050654,Cen045776,Cen029165,Cen039989,Cen000334,Cen013941,Cen017544,Cen024970,Cen027031,Cen002006,Cen041524,Cen044671,Cen017436,Cen002022…	http://www.genome.jp/kegg-bin/show_pathway?ko00380/K16903%09yellow/K01237%09yellow/K11816%09yellow/K00128%09yellow/K03781%09yellow/K11819%09yellow/K11817%09yellow/K00626%09yellow/K11820%09yellow/K11813%09yellow/K11812%09yellow/K07408%09yellow/K11818%09yellow/K01426%09yellow/K00164%09yellow/K11821%09yellow/K01501%09yellow/K14085%09yellow
Environmental Information Processing	Signal transduction	TGF-beta signaling pathway	ko04350	59	66	0.0910761	0.204349	Cen015655,Cen039168,Cen010277,Cen001416,Cen051767,Cen002175,Cen046230,Cen050894,Cen031345,Cen015008,Cen014900,Cen022938,Cen005887,Cen015352,Cen027778,Cen016253,Cen016927,Cen032431,Cen025973,Cen013060,Cen024468,Cen023257,Cen044826,Cen040962,Cen050587,Cen018062,Cen000188,Cen008923,Cen002071,Cen007444,Cen031624,Cen051051,Cen016237,Cen023258,Cen046114,Cen005154,Cen034979,Cen049669,Cen023845,Cen022875…	http://www.genome.jp/kegg-bin/show_pathway?ko04350/K04498%09yellow/K03347%09yellow/K04382%09yellow/K03456%09yellow/K04681%09yellow/K03094%09yellow/K04688%09yellow/K03868%09yellow/K04683%09yellow/K04371%09yellow
Genetic Information Processing	Replication and repair	Non-homologous end-joining	ko03450	13	14	0.0922645	0.204349	Cen008523,Cen013690,Cen034006,Cen015631,Cen001442,Cen040738,Cen011590,Cen044255,Cen037664,Cen011861,Cen000817,Cen040482,Cen003325	http://www.genome.jp/kegg-bin/show_pathway?ko03450/K10866%09yellow/K10885%09yellow/K10884%09yellow/K10777%09yellow/K10865%09yellow/K04799%09yellow/K03512%09yellow
Organismal Systems	Digestive system	Mineral absorption	ko04978	30	33	0.0919056	0.204349	Cen041975,Cen037235,Cen012734,Cen041773,Cen012049,Cen028527,Cen034787,Cen046427,Cen035850,Cen041578,Cen023092,Cen025751,Cen034602,Cen023048,Cen048487,Cen035755,Cen046410,Cen013775,Cen023243,Cen025768,Cen043695,Cen007860,Cen007656,Cen040925,Cen048436,Cen003259,Cen047227,Cen035564,Cen009957,Cen032785	http://www.genome.jp/kegg-bin/show_pathway?ko04978/K14685%09yellow/K14686%09yellow/K21398%09yellow/K00522%09yellow/K07213%09yellow
Organismal Systems	Endocrine system	GnRH signaling pathway	ko04912	51	57	0.100274	0.220455	Cen033417,Cen013138,Cen045606,Cen003749,Cen039589,Cen000632,Cen044092,Cen010556,Cen017480,Cen047986,Cen044923,Cen034863,Cen051200,Cen023919,Cen007493,Cen044126,Cen013291,Cen044418,Cen007578,Cen017046,Cen026942,Cen003936,Cen010060,Cen051365,Cen035308,Cen037986,Cen039452,Cen046366,Cen049365,Cen040680,Cen024513,Cen034940,Cen049258,Cen037283,Cen005326,Cen007490,Cen038699,Cen022478,Cen011803,Cen037576…	http://www.genome.jp/kegg-bin/show_pathway?ko04912/K02183%09yellow/K01115%09yellow/K04371%09yellow/K04464%09yellow/K04368%09yellow
Metabolism	Amino acid metabolism	Glycine, serine and threonine metabolism	ko00260	135	154	0.103243	0.225326	Cen017289,Cen027540,Cen032557,Cen049375,Cen020957,Cen037348,Cen017799,Cen049399,Cen015200,Cen015561,Cen020264,Cen018033,Cen050053,Cen001037,Cen025611,Cen027276,Cen018028,Cen032059,Cen048381,Cen025196,Cen015185,Cen004389,Cen027100,Cen023652,Cen051014,Cen016411,Cen042918,Cen049019,Cen015820,Cen016114,Cen046571,Cen024984,Cen028444,Cen003782,Cen002005,Cen001527,Cen004172,Cen007445,Cen039410,Cen019547…	http://www.genome.jp/kegg-bin/show_pathway?ko00260/K00600%09yellow/K00499%09yellow/K15918%09yellow/K00382%09yellow/K01733%09yellow/K15634%09yellow/K00058%09yellow/K06001%09yellow/K00831%09yellow/K15919%09yellow/K01695%09yellow/K00130%09yellow/K01754%09yellow/K01834%09yellow/K01620%09yellow/K01696%09yellow/K00928%09yellow/K00133%09yellow/K12524%09yellow/K14085%09yellow/K14272%09yellow/K01079%09yel…
Metabolism	Biosynthesis of other secondary metabolites	Neomycin, kanamycin and gentamicin biosynthesis	ko00524	12	13	0.109393	0.237018	Cen026741,Cen003512,Cen048966,Cen022182,Cen020907,Cen018098,Cen017298,Cen013712,Cen003307,Cen013728,Cen013457,Cen049881	http://www.genome.jp/kegg-bin/show_pathway?ko00524/K00844%09yellow
Metabolism	Glycan biosynthesis and metabolism	N-Glycan biosynthesis	ko00510	82	93	0.120196	0.258552	Cen036677,Cen005542,Cen012810,Cen014175,Cen031416,Cen021502,Cen023804,Cen048830,Cen037153,Cen005500,Cen015666,Cen002901,Cen000948,Cen007233,Cen012484,Cen041333,Cen002478,Cen008179,Cen006934,Cen028759,Cen030393,Cen001073,Cen036721,Cen020272,Cen017110,Cen029645,Cen015322,Cen041858,Cen041651,Cen007666,Cen019180,Cen043600,Cen034311,Cen014573,Cen050475,Cen034707,Cen045173,Cen046322,Cen026537,Cen035465…	http://www.genome.jp/kegg-bin/show_pathway?ko00510/K00737%09yellow/K12670%09yellow/K07151%09yellow/K00736%09yellow/K12666%09yellow/K01230%09yellow/K01228%09yellow/K03842%09yellow/K12669%09yellow/K03849%09yellow/K05546%09yellow/K12668%09yellow/K03845%09yellow/K07432%09yellow/K07441%09yellow/K01231%09yellow/K03848%09yellow/K00726%09yellow/K00721%09yellow/K03850%09yellow/K03844%09yellow/K00729%09yel…
Organismal Systems	Endocrine system	Renin secretion	ko04924	42	47	0.121293	0.259047	Cen025826,Cen011742,Cen010718,Cen051365,Cen045005,Cen051200,Cen023919,Cen009184,Cen016990,Cen044418,Cen007578,Cen045785,Cen040627,Cen034863,Cen028806,Cen039106,Cen044923,Cen000146,Cen016969,Cen018341,Cen000127,Cen010227,Cen020093,Cen005326,Cen038791,Cen038699,Cen019229,Cen039589,Cen037283,Cen039120,Cen010208,Cen027860,Cen046366,Cen049122,Cen043991,Cen022335,Cen024513,Cen045606,Cen017748,Cen037986…	http://www.genome.jp/kegg-bin/show_pathway?ko04924/K02183%09yellow/K06268%09yellow/K01363%09yellow
Genetic Information Processing	Folding, sorting and degradation	Ubiquitin mediated proteolysis	ko04120	228	263	0.126364	0.267964	Cen045351,Cen046271,Cen034128,Cen037109,Cen043391,Cen032107,Cen039662,Cen038158,Cen039319,Cen017137,Cen037227,Cen049215,Cen039381,Cen011234,Cen040082,Cen015864,Cen026265,Cen048964,Cen020890,Cen041238,Cen028324,Cen012045,Cen003514,Cen032404,Cen010025,Cen018216,Cen014982,Cen044493,Cen004321,Cen037437,Cen041905,Cen023167,Cen048355,Cen011756,Cen022549,Cen006026,Cen004473,Cen000721,Cen008923,Cen007494…	http://www.genome.jp/kegg-bin/show_pathway?ko04120/K10573%09yellow/K10577%09yellow/K10599%09yellow/K10686%09yellow/K10144%09yellow/K10688%09yellow/K03354%09yellow/K03094%09yellow/K10609%09yellow/K10590%09yellow/K03868%09yellow/K10581%09yellow/K10591%09yellow/K04649%09yellow/K04554%09yellow/K04506%09yellow/K06688%09yellow/K03350%09yellow/K03351%09yellow/K03872%09yellow/K03353%09yellow/K03869%09yel…
Environmental Information Processing	Signal transduction	Phosphatidylinositol signaling system	ko04070	125	143	0.128093	0.269718	Cen041347,Cen015202,Cen027147,Cen015192,Cen041149,Cen026561,Cen017183,Cen036731,Cen010718,Cen023094,Cen025826,Cen000903,Cen018317,Cen005553,Cen011913,Cen030398,Cen027705,Cen007567,Cen017727,Cen026555,Cen047620,Cen046366,Cen023149,Cen016185,Cen017984,Cen006692,Cen020194,Cen030373,Cen005326,Cen002593,Cen012001,Cen037283,Cen012476,Cen040873,Cen046349,Cen012289,Cen051365,Cen049959,Cen041356,Cen047724…	http://www.genome.jp/kegg-bin/show_pathway?ko04070/K15422%09yellow/K00889%09yellow/K00913%09yellow/K10572%09yellow/K00915%09yellow/K00999%09yellow/K18649%09yellow/K13024%09yellow/K02183%09yellow/K18081%09yellow/K00981%09yellow/K00901%09yellow/K00914%09yellow/K00921%09yellow/K05857%09yellow/K01110%09yellow/K01092%09yellow/K19801%09yellow/K10047%09yellow/K00888%09yellow
Metabolism	Metabolism of cofactors and vitamins	Vitamin B6 metabolism	ko00750	27	30	0.130451	0.270532	Cen029592,Cen031885,Cen040410,Cen012170,Cen020084,Cen027545,Cen004863,Cen031873,Cen022553,Cen041788,Cen049287,Cen020957,Cen017493,Cen027572,Cen011051,Cen049918,Cen040022,Cen015564,Cen001507,Cen011514,Cen026958,Cen035580,Cen018033,Cen018065,Cen050053,Cen004887,Cen041038	http://www.genome.jp/kegg-bin/show_pathway?ko00750/K00868%09yellow/K13248%09yellow/K05275%09yellow/K08681%09yellow/K01733%09yellow/K06215%09yellow/K00831%09yellow/K00275%09yellow
Organismal Systems	Endocrine system	Melanogenesis	ko04916	48	54	0.131218	0.270532	Cen036693,Cen004303,Cen035281,Cen039589,Cen000632,Cen045606,Cen033417,Cen022875,Cen051365,Cen049669,Cen026178,Cen044418,Cen007578,Cen051200,Cen023507,Cen023919,Cen034863,Cen051051,Cen048007,Cen044923,Cen038699,Cen030672,Cen005326,Cen016289,Cen030666,Cen037283,Cen024513,Cen046366,Cen040680,Cen013060,Cen032431,Cen037986,Cen042981,Cen005887,Cen025826,Cen010718,Cen045785,Cen031345,Cen006322,Cen009184…	http://www.genome.jp/kegg-bin/show_pathway?ko04916/K03083%09yellow/K04498%09yellow/K02183%09yellow/K04371%09yellow/K04368%09yellow
Organismal Systems	Endocrine system	Renin-angiotensin system	ko04614	11	12	0.1297	0.270532	Cen032177,Cen037364,Cen043854,Cen009681,Cen004554,Cen005523,Cen015334,Cen031395,Cen032979,Cen001738,Cen017923	http://www.genome.jp/kegg-bin/show_pathway?ko04614/K01322%09yellow/K01285%09yellow/K01392%09yellow
Organismal Systems	Nervous system	Retrograde endocannabinoid signaling	ko04723	87	99	0.132099	0.270532	Cen020115,Cen000632,Cen043041,Cen049847,Cen031121,Cen043121,Cen044556,Cen025665,Cen020860,Cen027070,Cen013570,Cen017605,Cen023851,Cen035634,Cen050589,Cen047373,Cen022337,Cen036203,Cen008404,Cen027047,Cen017584,Cen036747,Cen040336,Cen006939,Cen025631,Cen023267,Cen047378,Cen043013,Cen003427,Cen022940,Cen042438,Cen003409,Cen048239,Cen023839,Cen018205,Cen000336,Cen007235,Cen050316,Cen000913,Cen047744…	http://www.genome.jp/kegg-bin/show_pathway?ko04723/K03934%09yellow/K04371%09yellow/K15015%09yellow/K03953%09yellow/K03955%09yellow/K01054%09yellow/K03946%09yellow/K04536%09yellow/K03963%09yellow/K03950%09yellow/K03938%09yellow/K03966%09yellow/K03942%09yellow/K11353%09yellow/K03965%09yellow/K03949%09yellow/K03945%09yellow/K11352%09yellow/K03952%09yellow/K03937%09yellow/K03940%09yellow/K03943%09yel…
Environmental Information Processing	Signal transduction	Apelin signaling pathway	ko04371	80	91	0.137978	0.280649	Cen026229,Cen038699,Cen020190,Cen011975,Cen036320,Cen005326,Cen045630,Cen037283,Cen038656,Cen027585,Cen023257,Cen019227,Cen024513,Cen039341,Cen040680,Cen046366,Cen019205,Cen023443,Cen027778,Cen037986,Cen007189,Cen050418,Cen010718,Cen030398,Cen027357,Cen025826,Cen017865,Cen045785,Cen026144,Cen009184,Cen014634,Cen040847,Cen018766,Cen003482,Cen020093,Cen006660,Cen011803,Cen035221,Cen044066,Cen050831…	http://www.genome.jp/kegg-bin/show_pathway?ko04371/K08334%09yellow/K02183%09yellow/K07198%09yellow/K02991%09yellow/K08333%09yellow/K04688%09yellow/K07199%09yellow/K08341%09yellow/K04368%09yellow/K00914%09yellow/K09260%09yellow/K07203%09yellow/K04371%09yellow/K04536%09yellow/K04718%09yellow
Environmental Information Processing	Signal transduction	NF-kappa B signaling pathway	ko04064	73	83	0.144082	0.288502	Cen045004,Cen032487,Cen031270,Cen044102,Cen001411,Cen044100,Cen031200,Cen031166,Cen039254,Cen019097,Cen036561,Cen036417,Cen024844,Cen024389,Cen035506,Cen016334,Cen008804,Cen025926,Cen046807,Cen025164,Cen032792,Cen011623,Cen012275,Cen035644,Cen036110,Cen049949,Cen033156,Cen026098,Cen030525,Cen038789,Cen042348,Cen012729,Cen005174,Cen023374,Cen017601,Cen040509,Cen045355,Cen012130,Cen035177,Cen015659…	http://www.genome.jp/kegg-bin/show_pathway?ko04064/K03115%09yellow/K04733%09yellow/K03097%09yellow/K10577%09yellow/K04728%09yellow
Metabolism	Amino acid metabolism	Cysteine and methionine metabolism	ko00270	213	246	0.144179	0.288502	Cen013071,Cen008039,Cen047001,Cen019421,Cen045976,Cen051518,Cen011818,Cen006683,Cen024222,Cen019397,Cen039088,Cen007319,Cen018619,Cen034452,Cen018960,Cen005176,Cen049653,Cen023554,Cen046136,Cen028989,Cen045484,Cen016068,Cen026211,Cen047417,Cen006687,Cen035256,Cen000997,Cen028444,Cen025039,Cen041528,Cen030208,Cen031650,Cen003688,Cen012685,Cen048579,Cen002597,Cen022662,Cen047183,Cen027035,Cen043317…	http://www.genome.jp/kegg-bin/show_pathway?ko00270/K01738%09yellow/K00789%09yellow/K01762%09yellow/K08967%09yellow/K20772%09yellow/K13034%09yellow/K00640%09yellow/K00826%09yellow/K00547%09yellow/K00815%09yellow/K00558%09yellow/K17398%09yellow/K05933%09yellow/K12524%09yellow/K00797%09yellow/K01251%09yellow/K00026%09yellow/K01244%09yellow/K00549%09yellow/K01739%09yellow/K21456%09yellow/K00025%09yel…
Metabolism	Carbohydrate metabolism	Pentose and glucuronate interconversions	ko00040	135	155	0.144734	0.288502	Cen027291,Cen040256,Cen050304,Cen047624,Cen031401,Cen029710,Cen019565,Cen020200,Cen011410,Cen037898,Cen000166,Cen050437,Cen046698,Cen036225,Cen025893,Cen042467,Cen028263,Cen051595,Cen048570,Cen007305,Cen011908,Cen042982,Cen042963,Cen004151,Cen036694,Cen000343,Cen043026,Cen012257,Cen011722,Cen023958,Cen039007,Cen023934,Cen016946,Cen010250,Cen018756,Cen046511,Cen047588,Cen042047,Cen039913,Cen035108…	http://www.genome.jp/kegg-bin/show_pathway?ko00040/K01213%09yellow/K00008%09yellow/K00963%09yellow/K01728%09yellow/K00012%09yellow/K12447%09yellow/K01184%09yellow/K16190%09yellow/K01805%09yellow/K01783%09yellow/K01051%09yellow/K00854%09yellow/K00011%09yellow
Metabolism	Biosynthesis of other secondary metabolites	Monobactam biosynthesis	ko00261	26	29	0.146175	0.289446	Cen018916,Cen026167,Cen001696,Cen007293,Cen001254,Cen019428,Cen028444,Cen021913,Cen046025,Cen015372,Cen026067,Cen038431,Cen048667,Cen014463,Cen044686,Cen036634,Cen007167,Cen042918,Cen036560,Cen002597,Cen035120,Cen035244,Cen042840,Cen046124,Cen028987,Cen015820	http://www.genome.jp/kegg-bin/show_pathway?ko00261/K12524%09yellow/K01714%09yellow/K13811%09yellow/K00215%09yellow/K00133%09yellow/K00928%09yellow
Metabolism	Metabolism of cofactors and vitamins	Folate biosynthesis	ko00790	33	37	0.147938	0.29101	Cen048390,Cen020587,Cen027527,Cen025706,Cen017595,Cen008813,Cen035966,Cen012400,Cen015669,Cen023353,Cen023131,Cen004334,Cen020494,Cen020459,Cen022985,Cen018017,Cen005215,Cen001402,Cen048156,Cen032401,Cen027061,Cen031544,Cen043732,Cen033703,Cen041257,Cen000096,Cen050147,Cen029944,Cen048537,Cen042191,Cen017025,Cen037266,Cen046468	http://www.genome.jp/kegg-bin/show_pathway?ko00790/K01930%09yellow/K13998%09yellow/K13941%09yellow/K13950%09yellow/K01633%09yellow/K15631%09yellow/K01495%09yellow/K01307%09yellow/K20457%09yellow/K15376%09yellow/K03637%09yellow
Metabolism	Energy metabolism	Carbon fixation in photosynthetic organisms	ko00710	134	154	0.152446	0.297918	Cen014384,Cen002005,Cen025687,Cen005040,Cen032472,Cen022670,Cen020273,Cen049175,Cen007430,Cen050496,Cen036443,Cen019321,Cen026739,Cen002160,Cen008080,Cen042701,Cen015599,Cen031508,Cen035232,Cen005415,Cen049686,Cen012538,Cen034417,Cen049169,Cen003099,Cen037615,Cen020904,Cen050266,Cen010090,Cen005097,Cen050920,Cen010044,Cen015077,Cen046488,Cen022662,Cen047183,Cen004114,Cen038890,Cen013876,Cen038508…	http://www.genome.jp/kegg-bin/show_pathway?ko00710/K00855%09yellow/K14272%09yellow/K01803%09yellow/K01807%09yellow/K00134%09yellow/K01595%09yellow/K01602%09yellow/K00026%09yellow/K01783%09yellow/K00029%09yellow/K01006%09yellow/K01610%09yellow/K01623%09yellow/K00814%09yellow/K00615%09yellow/K00927%09yellow/K03841%09yellow/K05298%09yellow/K00028%09yellow/K14454%09yellow/K01100%09yellow/K14455%09yel…
Metabolism	Amino acid metabolism	Arginine biosynthesis	ko00220	72	82	0.154473	0.297983	Cen029367,Cen003154,Cen036429,Cen018503,Cen015952,Cen030172,Cen025899,Cen037141,Cen036863,Cen020110,Cen023699,Cen037008,Cen009935,Cen013829,Cen009728,Cen004929,Cen004047,Cen032651,Cen033901,Cen034304,Cen031827,Cen007982,Cen051456,Cen039791,Cen047816,Cen003620,Cen033917,Cen013355,Cen042686,Cen036096,Cen024920,Cen026534,Cen022393,Cen002005,Cen001469,Cen004194,Cen003352,Cen008188,Cen043584,Cen017311…	http://www.genome.jp/kegg-bin/show_pathway?ko00220/K01915%09yellow/K14677%09yellow/K14454%09yellow/K01940%09yellow/K13427%09yellow/K00930%09yellow/K00261%09yellow/K14682%09yellow/K00814%09yellow/K14455%09yellow/K00620%09yellow/K01476%09yellow/K00262%09yellow/K00145%09yellow/K14272%09yellow/K00818%09yellow/K00811%09yellow/K01755%09yellow/K01427%09yellow/K01438%09yellow
Metabolism	Metabolism of other amino acids	Phosphonate and phosphinate metabolism	ko00440	10	11	0.153775	0.297983	Cen045455,Cen008498,Cen001120,Cen007839,Cen034621,Cen015942,Cen034027,Cen010368,Cen039273,Cen024257	http://www.genome.jp/kegg-bin/show_pathway?ko00440/K00993%09yellow/K00968%09yellow/K00967%09yellow/K06167%09yellow
Environmental Information Processing	Signal transduction	Hippo signaling pathway - multiple species	ko04392	18	20	0.156544	0.300042	Cen014012,Cen013975,Cen040720,Cen038633,Cen044562,Cen004893,Cen038470,Cen028503,Cen018388,Cen028945,Cen038354,Cen019475,Cen011843,Cen020945,Cen049909,Cen031865,Cen044856,Cen027906	http://www.genome.jp/kegg-bin/show_pathway?ko04392/K06685%09yellow/K02218%09yellow/K08960%09yellow
Cellular Processes	Cellular community - prokaryotes	Quorum sensing	ko02024	127	146	0.160065	0.304838	Cen035794,Cen021712,Cen018850,Cen023189,Cen017704,Cen047086,Cen037729,Cen050754,Cen050529,Cen023848,Cen021565,Cen014535,Cen035944,Cen035284,Cen015232,Cen025452,Cen013564,Cen015862,Cen026701,Cen005531,Cen046462,Cen046542,Cen023490,Cen021701,Cen048582,Cen041276,Cen051607,Cen000552,Cen021799,Cen001206,Cen002509,Cen012422,Cen025641,Cen001852,Cen000583,Cen029096,Cen002236,Cen016779,Cen002213,Cen045181…	http://www.genome.jp/kegg-bin/show_pathway?ko02024/K03106%09yellow/K03100%09yellow/K11752%09yellow/K01728%09yellow/K01626%09yellow/K01114%09yellow/K01897%09yellow/K01580%09yellow/K01657%09yellow/K03110%09yellow/K03070%09yellow/K03217%09yellow/K01658%09yellow
Environmental Information Processing	Signal transduction	Calcium signaling pathway	ko04020	77	88	0.168481	0.318835	Cen018163,Cen032935,Cen011893,Cen028806,Cen041654,Cen018341,Cen020093,Cen000852,Cen016319,Cen010718,Cen025826,Cen012714,Cen026555,Cen009184,Cen040766,Cen040627,Cen045785,Cen046366,Cen007677,Cen017748,Cen024513,Cen022335,Cen037986,Cen043024,Cen023275,Cen005326,Cen038791,Cen030690,Cen038699,Cen037283,Cen012001,Cen016261,Cen027683,Cen039120,Cen038220,Cen034863,Cen023270,Cen017131,Cen012813,Cen040873…	http://www.genome.jp/kegg-bin/show_pathway?ko04020/K05863%09yellow/K20858%09yellow/K15040%09yellow/K06268%09yellow/K02183%09yellow/K05853%09yellow/K05857%09yellow/K04718%09yellow
Environmental Information Processing	Membrane transport	ABC transporters	ko02010	38	43	0.175671	0.327057	Cen034698,Cen045132,Cen007007,Cen007759,Cen007520,Cen049779,Cen034456,Cen011963,Cen025675,Cen019339,Cen000882,Cen046499,Cen018401,Cen000147,Cen008033,Cen027654,Cen047328,Cen026319,Cen024022,Cen026281,Cen035403,Cen023975,Cen014753,Cen019053,Cen040835,Cen018138,Cen028604,Cen045115,Cen047364,Cen027922,Cen045579,Cen016210,Cen034913,Cen050942,Cen002321,Cen016968,Cen008475,Cen021361	http://www.genome.jp/kegg-bin/show_pathway?ko02010/K05658%09yellow/K05643%09yellow/K05674%09yellow/K05663%09yellow/K05666%09yellow
Environmental Information Processing	Signal transduction	Jak-STAT signaling pathway	ko04630	17	19	0.178295	0.327057	Cen016388,Cen013496,Cen031345,Cen004303,Cen029951,Cen049669,Cen000721,Cen005887,Cen015655,Cen022875,Cen020464,Cen032431,Cen051051,Cen013060,Cen003482,Cen001416,Cen050894	http://www.genome.jp/kegg-bin/show_pathway?ko04630/K04706%09yellow/K07203%09yellow/K04498%09yellow
Metabolism	Metabolism of cofactors and vitamins	Ubiquinone and other terpenoid-quinone biosynthesis	ko00130	70	80	0.177001	0.327057	Cen018619,Cen006496,Cen027676,Cen026854,Cen012016,Cen016601,Cen015459,Cen047431,Cen033092,Cen033896,Cen033090,Cen030343,Cen020832,Cen006489,Cen031525,Cen033862,Cen028134,Cen023038,Cen032039,Cen048822,Cen005382,Cen040889,Cen048566,Cen027793,Cen008634,Cen050613,Cen021778,Cen001614,Cen000533,Cen006144,Cen013358,Cen010393,Cen002010,Cen018277,Cen006729,Cen022969,Cen003616,Cen049944,Cen027675,Cen006011…	http://www.genome.jp/kegg-bin/show_pathway?ko00130/K00815%09yellow/K02548%09yellow/K03809%09yellow/K00457%09yellow/K02552%09yellow/K12502%09yellow/K00591%09yellow/K01661%09yellow/K14759%09yellow/K00487%09yellow/K01904%09yellow/K06125%09yellow/K06126%09yellow/K12501%09yellow/K03183%09yellow/K09833%09yellow/K05928%09yellow/K09834%09yellow/K14760%09yellow
Metabolism	Overview	Degradation of aromatic compounds	ko01220	17	19	0.178295	0.327057	Cen044035,Cen009098,Cen018755,Cen037521,Cen044665,Cen044823,Cen033862,Cen015163,Cen030006,Cen002746,Cen038172,Cen038451,Cen006894,Cen008674,Cen014309,Cen028261,Cen001926	http://www.genome.jp/kegg-bin/show_pathway?ko01220/K00001%09yellow/K00121%09yellow/K00487%09yellow
Organismal Systems	Endocrine system	Glucagon signaling pathway	ko04922	125	144	0.1774	0.327057	Cen030448,Cen003020,Cen051200,Cen036209,Cen051051,Cen034863,Cen028805,Cen011679,Cen018321,Cen000362,Cen044923,Cen004303,Cen044066,Cen002713,Cen011231,Cen049122,Cen043991,Cen037475,Cen022875,Cen006440,Cen025435,Cen027880,Cen047221,Cen041323,Cen009184,Cen040847,Cen040113,Cen037978,Cen045785,Cen040568,Cen001416,Cen046457,Cen013465,Cen050894,Cen034427,Cen021908,Cen014092,Cen015655,Cen015019,Cen020093…	http://www.genome.jp/kegg-bin/show_pathway?ko04922/K00161%09yellow/K11262%09yellow/K02183%09yellow/K00873%09yellow/K04498%09yellow/K07199%09yellow/K15423%09yellow/K11434%09yellow/K07198%09yellow/K00162%09yellow/K06268%09yellow/K00688%09yellow/K17491%09yellow/K01834%09yellow/K00016%09yellow
Metabolism	Lipid metabolism	Steroid hormone biosynthesis	ko00140	9	10	0.182317	0.330964	Cen002239,Cen020514,Cen005526,Cen014832,Cen048957,Cen048960,Cen048962,Cen050135,Cen031398	http://www.genome.jp/kegg-bin/show_pathway?ko00140/K10251%09yellow/K12345%09yellow/K07408%09yellow
Metabolism	Metabolism of cofactors and vitamins	Retinol metabolism	ko00830	24	27	0.182639	0.330964	Cen044665,Cen049911,Cen009098,Cen048957,Cen015398,Cen048960,Cen048962,Cen015163,Cen041870,Cen002746,Cen010481,Cen044823,Cen018755,Cen044035,Cen037521,Cen039372,Cen006894,Cen028261,Cen014309,Cen020948,Cen001926,Cen030006,Cen038451,Cen038172	http://www.genome.jp/kegg-bin/show_pathway?ko00830/K00121%09yellow/K11155%09yellow/K00001%09yellow/K07408%09yellow/K07437%09yellow/K11153%09yellow/K11147%09yellow
Metabolism	Amino acid metabolism	Phenylalanine, tyrosine and tryptophan biosynthesis	ko00400	94	108	0.184654	0.3326	Cen003385,Cen051014,Cen037349,Cen019867,Cen014064,Cen001326,Cen016114,Cen027676,Cen002213,Cen018619,Cen004976,Cen041712,Cen046038,Cen023941,Cen032370,Cen042166,Cen025611,Cen011244,Cen020264,Cen037141,Cen023317,Cen015166,Cen009878,Cen019993,Cen017220,Cen009851,Cen014034,Cen035944,Cen017704,Cen000971,Cen029264,Cen013617,Cen046462,Cen026701,Cen036989,Cen046571,Cen005222,Cen005388,Cen025732,Cen043834…	http://www.genome.jp/kegg-bin/show_pathway?ko00400/K01736%09yellow/K01696%09yellow/K05359%09yellow/K15227%09yellow/K01817%09yellow/K00815%09yellow/K01658%09yellow/K00817%09yellow/K01735%09yellow/K00800%09yellow/K01850%09yellow/K01626%09yellow/K01657%09yellow/K01695%09yellow/K01609%09yellow/K06001%09yellow/K14454%09yellow/K15849%09yellow/K00891%09yellow/K00766%09yellow/K14455%09yellow/K00811%09yel…
Genetic Information Processing	Transcription	Basal transcription factors	ko03022	87	100	0.19457	0.348363	Cen016902,Cen051398,Cen017622,Cen036777,Cen028400,Cen015587,Cen003722,Cen044314,Cen003778,Cen020449,Cen042039,Cen001704,Cen022824,Cen018879,Cen034909,Cen000156,Cen000209,Cen044746,Cen010487,Cen002743,Cen029937,Cen017405,Cen027353,Cen000385,Cen010621,Cen048383,Cen015534,Cen000370,Cen049618,Cen038320,Cen018542,Cen025362,Cen013112,Cen016747,Cen022274,Cen047658,Cen028732,Cen013129,Cen007527,Cen016907…	http://www.genome.jp/kegg-bin/show_pathway?ko03022/K03136%09yellow/K03138%09yellow/K14649%09yellow/K03137%09yellow/K03126%09yellow/K03120%09yellow/K06634%09yellow/K03133%09yellow/K10843%09yellow/K03124%09yellow/K03135%09yellow/K03127%09yellow/K10844%09yellow/K03129%09yellow/K03125%09yellow/K03134%09yellow/K03142%09yellow/K02202%09yellow/K03131%09yellow/K03123%09yellow/K03139%09yellow/K03144%09yel…
Organismal Systems	Circulatory system	Vascular smooth muscle contraction	ko04270	43	49	0.200128	0.356181	Cen040918,Cen010609,Cen024848,Cen024880,Cen000632,Cen039589,Cen045606,Cen008773,Cen033750,Cen033417,Cen051365,Cen007710,Cen050799,Cen039504,Cen044418,Cen007578,Cen034731,Cen051200,Cen023919,Cen038368,Cen047980,Cen034863,Cen044923,Cen038699,Cen005326,Cen023537,Cen044715,Cen037283,Cen037709,Cen024513,Cen046366,Cen047230,Cen012044,Cen040680,Cen037986,Cen025826,Cen021441,Cen010718,Cen045785,Cen009184…	http://www.genome.jp/kegg-bin/show_pathway?ko04270/K06269%09yellow/K04371%09yellow/K02183%09yellow/K01047%09yellow/K04368%09yellow
Organismal Systems	Immune system	Th17 cell differentiation	ko04659	23	26	0.203615	0.360242	Cen022335,Cen040628,Cen017748,Cen027860,Cen043991,Cen049122,Cen037475,Cen027861,Cen038791,Cen039120,Cen019229,Cen013496,Cen000632,Cen028806,Cen003482,Cen011415,Cen010227,Cen018341,Cen045005,Cen011744,Cen011742,Cen040627,Cen018342	http://www.genome.jp/kegg-bin/show_pathway?ko04659/K06268%09yellow/K04079%09yellow/K07203%09yellow/K04371%09yellow
Metabolism	Lipid metabolism	Synthesis and degradation of ketone bodies	ko00072	8	9	0.216155	0.380179	Cen040145,Cen033377,Cen010557,Cen011245,Cen009231,Cen038849,Cen039453,Cen050654	http://www.genome.jp/kegg-bin/show_pathway?ko00072/K00626%09yellow/K01640%09yellow/K01641%09yellow
Cellular Processes	Transport and catabolism	Mitophagy - animal	ko04137	72	83	0.230324	0.398981	Cen046051,Cen050831,Cen037299,Cen035221,Cen009949,Cen030232,Cen017208,Cen018604,Cen022294,Cen033937,Cen048066,Cen047406,Cen047285,Cen047460,Cen018517,Cen042785,Cen010794,Cen032793,Cen028661,Cen000293,Cen009948,Cen047952,Cen041572,Cen028037,Cen007231,Cen007550,Cen013315,Cen026645,Cen021478,Cen028784,Cen019097,Cen036920,Cen026229,Cen044319,Cen008598,Cen035506,Cen049078,Cen043781,Cen025164,Cen045004…	http://www.genome.jp/kegg-bin/show_pathway?ko04137/K08341%09yellow/K21343%09yellow/K03097%09yellow/K11851%09yellow/K17771%09yellow/K07897%09yellow/K17907%09yellow/K07870%09yellow/K08334%09yellow/K17987%09yellow/K17969%09yellow/K03115%09yellow/K17985%09yellow/K08339%09yellow
Metabolism	Xenobiotics biodegradation and metabolism	Naphthalene degradation	ko00626	15	17	0.230081	0.398981	Cen018755,Cen009098,Cen044035,Cen037521,Cen044665,Cen044823,Cen015163,Cen030006,Cen002746,Cen038451,Cen038172,Cen006894,Cen028261,Cen014309,Cen001926	http://www.genome.jp/kegg-bin/show_pathway?ko00626/K00121%09yellow/K00001%09yellow
Organismal Systems	Endocrine system	Progesterone-mediated oocyte maturation	ko04914	84	97	0.230848	0.398981	Cen020828,Cen014948,Cen032194,Cen028192,Cen049871,Cen010777,Cen028324,Cen032404,Cen020890,Cen011744,Cen024982,Cen004538,Cen011033,Cen015687,Cen020338,Cen037573,Cen003190,Cen004171,Cen018805,Cen011415,Cen015791,Cen045492,Cen042205,Cen000632,Cen025061,Cen039442,Cen044090,Cen036408,Cen000534,Cen024211,Cen029787,Cen039984,Cen017333,Cen004330,Cen042663,Cen012781,Cen048454,Cen027861,Cen026959,Cen049823…	http://www.genome.jp/kegg-bin/show_pathway?ko04914/K02178%09yellow/K03353%09yellow/K05868%09yellow/K03364%09yellow/K03350%09yellow/K03354%09yellow/K03351%09yellow/K04079%09yellow/K03355%09yellow/K06638%09yellow/K03349%09yellow/K06627%09yellow/K02537%09yellow/K04371%09yellow/K02206%09yellow/K03352%09yellow/K03348%09yellow/K13728%09yellow/K03358%09yellow/K04368%09yellow
Metabolism	Energy metabolism	Nitrogen metabolism	ko00910	71	82	0.24441	0.417592	Cen034874,Cen016470,Cen029367,Cen015051,Cen028366,Cen020639,Cen032328,Cen007566,Cen041061,Cen005116,Cen036703,Cen017327,Cen001069,Cen036863,Cen020110,Cen023699,Cen037008,Cen024687,Cen051456,Cen050463,Cen027166,Cen004047,Cen032651,Cen025406,Cen013355,Cen008953,Cen036685,Cen017697,Cen042031,Cen042973,Cen050182,Cen026773,Cen047816,Cen002016,Cen003620,Cen003352,Cen013653,Cen036096,Cen042991,Cen022393…	http://www.genome.jp/kegg-bin/show_pathway?ko00910/K00284%09yellow/K01674%09yellow/K01915%09yellow/K01673%09yellow/K00366%09yellow/K10534%09yellow/K02575%09yellow/K01455%09yellow/K00261%09yellow/K00262%09yellow/K00264%09yellow/K01501%09yellow
Metabolism	Metabolism of other amino acids	beta-Alanine metabolism	ko00410	71	82	0.24441	0.417592	Cen027561,Cen022394,Cen011464,Cen036488,Cen046066,Cen005123,Cen023842,Cen005667,Cen015045,Cen039989,Cen049447,Cen043229,Cen041389,Cen030439,Cen024970,Cen046187,Cen019390,Cen050753,Cen037887,Cen012537,Cen026015,Cen003643,Cen006720,Cen031223,Cen050012,Cen002023,Cen003185,Cen027344,Cen040368,Cen034978,Cen017855,Cen017634,Cen050887,Cen026894,Cen042759,Cen002022,Cen044478,Cen017436,Cen048108,Cen049451…	http://www.genome.jp/kegg-bin/show_pathway?ko00410/K12259%09yellow/K00207%09yellow/K00797%09yellow/K01464%09yellow/K05605%09yellow/K01580%09yellow/K00128%09yellow/K01431%09yellow/K17839%09yellow/K00276%09yellow/K01918%09yellow/K00249%09yellow/K00140%09yellow/K14085%09yellow
Cellular Processes	Cell growth and death	Apoptosis - multiple species	ko04215	7	8	0.256271	0.428161	Cen015129,Cen026229,Cen037724,Cen001961,Cen047285,Cen044311,Cen039644	http://www.genome.jp/kegg-bin/show_pathway?ko04215/K08738%09yellow/K08334%09yellow/K08669%09yellow
Metabolism	Metabolism of other amino acids	Selenocompound metabolism	ko00450	40	46	0.253361	0.428161	Cen038431,Cen048667,Cen029088,Cen019560,Cen043295,Cen036986,Cen050068,Cen015372,Cen043049,Cen025683,Cen034912,Cen027049,Cen025853,Cen001696,Cen000688,Cen011020,Cen019428,Cen039979,Cen021913,Cen002833,Cen037265,Cen051041,Cen007524,Cen043731,Cen043051,Cen047804,Cen028987,Cen047639,Cen017507,Cen020751,Cen050420,Cen016425,Cen014260,Cen046492,Cen043317,Cen026979,Cen046337,Cen030644,Cen023711,Cen044686	http://www.genome.jp/kegg-bin/show_pathway?ko00450/K13811%09yellow/K01874%09yellow/K00549%09yellow/K00384%09yellow/K01739%09yellow/K01760%09yellow/K11717%09yellow/K08247%09yellow
Metabolism	Metabolism of terpenoids and polyketides	Monoterpenoid biosynthesis	ko00902	7	8	0.256271	0.428161	Cen046004,Cen045477,Cen006618,Cen024236,Cen009671,Cen006619,Cen026185	http://www.genome.jp/kegg-bin/show_pathway?ko00902/K15095%09yellow/K07385%09yellow/K15086%09yellow
Metabolism	Metabolism of terpenoids and polyketides	Terpenoid backbone biosynthesis	ko00900	88	102	0.256324	0.428161	Cen013552,Cen040145,Cen020769,Cen004520,Cen020348,Cen045340,Cen046163,Cen007834,Cen047680,Cen041237,Cen021018,Cen043101,Cen017718,Cen036851,Cen050654,Cen044327,Cen019317,Cen012011,Cen002663,Cen032017,Cen014399,Cen009211,Cen046607,Cen010557,Cen022174,Cen009727,Cen028898,Cen034240,Cen010115,Cen012380,Cen017391,Cen015624,Cen034625,Cen037405,Cen033395,Cen027085,Cen038909,Cen047715,Cen050056,Cen048953…	http://www.genome.jp/kegg-bin/show_pathway?ko00900/K13789%09yellow/K00626%09yellow/K11778%09yellow/K00021%09yellow/K05954%09yellow/K00991%09yellow/K05955%09yellow/K01597%09yellow/K15889%09yellow/K00099%09yellow/K15891%09yellow/K01823%09yellow/K00869%09yellow/K01662%09yellow/K00938%09yellow/K10960%09yellow/K00919%09yellow/K01641%09yellow/K14066%09yellow/K06013%09yellow/K05356%09yellow/K00587%09yel…
Environmental Information Processing	Signal transduction	Rap1 signaling pathway	ko04015	52	60	0.258277	0.429026	Cen038699,Cen004578,Cen005326,Cen013910,Cen012388,Cen051293,Cen049887,Cen037283,Cen015357,Cen024513,Cen044899,Cen046366,Cen040680,Cen037986,Cen026924,Cen025826,Cen010718,Cen011805,Cen045785,Cen027588,Cen009184,Cen027018,Cen001713,Cen041245,Cen020093,Cen017464,Cen032150,Cen011803,Cen027630,Cen039589,Cen000632,Cen045606,Cen035178,Cen033417,Cen029147,Cen018114,Cen017551,Cen007230,Cen051365,Cen044418…	http://www.genome.jp/kegg-bin/show_pathway?ko04015/K02183%09yellow/K04392%09yellow/K05759%09yellow/K04368%09yellow/K04371%09yellow
Organismal Systems	Digestive system	Bile secretion	ko04976	33	38	0.269558	0.445292	Cen002321,Cen050942,Cen016968,Cen016210,Cen008475,Cen019053,Cen023975,Cen004520,Cen014753,Cen032211,Cen047364,Cen045579,Cen027922,Cen028604,Cen045115,Cen018401,Cen000147,Cen008033,Cen046499,Cen047328,Cen026281,Cen026319,Cen035403,Cen024022,Cen045132,Cen034698,Cen050073,Cen007007,Cen019339,Cen025675,Cen000882,Cen007759,Cen034456	http://www.genome.jp/kegg-bin/show_pathway?ko04976/K05658%09yellow/K05666%09yellow/K00021%09yellow
Metabolism	Amino acid metabolism	Tyrosine metabolism	ko00350	69	80	0.274314	0.450659	Cen049848,Cen006720,Cen037141,Cen030172,Cen036429,Cen000533,Cen040739,Cen002746,Cen019390,Cen018619,Cen004976,Cen023872,Cen016601,Cen032871,Cen027676,Cen018755,Cen033090,Cen001926,Cen020832,Cen033092,Cen033901,Cen038451,Cen045333,Cen028134,Cen022485,Cen007445,Cen039410,Cen005388,Cen044665,Cen027325,Cen009597,Cen010519,Cen009098,Cen032266,Cen040458,Cen001002,Cen017842,Cen049353,Cen004467,Cen043584…	http://www.genome.jp/kegg-bin/show_pathway?ko00350/K01592%09yellow/K00276%09yellow/K14454%09yellow/K00457%09yellow/K07253%09yellow/K00001%09yellow/K00815%09yellow/K00817%09yellow/K01800%09yellow/K15849%09yellow/K00121%09yellow/K14455%09yellow/K01557%09yellow/K00811%09yellow/K18857%09yellow/K00451%09yellow/K01555%09yellow
Organismal Systems	Endocrine system	Thyroid hormone signaling pathway	ko04919	80	93	0.286058	0.467384	Cen011803,Cen046776,Cen046010,Cen000799,Cen023215,Cen024991,Cen015655,Cen050894,Cen030677,Cen003482,Cen001416,Cen025037,Cen047120,Cen024990,Cen026555,Cen006322,Cen031345,Cen025607,Cen000824,Cen043018,Cen042981,Cen035837,Cen005887,Cen023627,Cen015018,Cen037196,Cen041269,Cen032431,Cen048428,Cen007677,Cen047785,Cen040680,Cen013060,Cen012001,Cen006438,Cen005146,Cen013126,Cen000583,Cen012415,Cen030666…	http://www.genome.jp/kegg-bin/show_pathway?ko04919/K04368%09yellow/K04650%09yellow/K03083%09yellow/K15170%09yellow/K06067%09yellow/K04498%09yellow/K07203%09yellow/K01114%09yellow/K05857%09yellow/K06062%09yellow/K11644%09yellow/K06276%09yellow/K15156%09yellow/K15133%09yellow/K15164%09yellow/K04371%09yellow
Metabolism	Glycan biosynthesis and metabolism	Various types of N-glycan biosynthesis	ko00513	62	72	0.291866	0.474282	Cen025671,Cen030393,Cen036721,Cen002478,Cen008179,Cen028759,Cen006934,Cen000948,Cen046503,Cen037153,Cen014977,Cen002901,Cen015666,Cen048830,Cen023804,Cen000441,Cen012810,Cen021502,Cen014175,Cen034311,Cen014573,Cen043600,Cen016683,Cen007666,Cen019180,Cen004967,Cen041651,Cen017110,Cen001405,Cen003453,Cen013535,Cen031790,Cen028588,Cen002100,Cen050720,Cen022082,Cen018836,Cen049035,Cen049151,Cen019034…	http://www.genome.jp/kegg-bin/show_pathway?ko00513/K12373%09yellow/K07441%09yellow/K01231%09yellow/K01230%09yellow/K12668%09yellow/K07432%09yellow/K03845%09yellow/K12669%09yellow/K07151%09yellow/K14413%09yellow/K03842%09yellow/K12666%09yellow/K12670%09yellow/K00736%09yellow/K03844%09yellow/K14412%09yellow/K00726%09yellow/K00753%09yellow/K12667%09yellow/K03843%09yellow/K03714%09yellow
Organismal Systems	Endocrine system	Regulation of lipolysis in adipocyte	ko04923	13	15	0.294528	0.476021	Cen034690,Cen004811,Cen015507,Cen036822,Cen007769,Cen031926,Cen043013,Cen047378,Cen000913,Cen016171,Cen025665,Cen001555,Cen043121	http://www.genome.jp/kegg-bin/show_pathway?ko04923/K01054%09yellow
Metabolism	Xenobiotics biodegradation and metabolism	Benzoate degradation	ko00362	6	7	0.303827	0.488411	Cen011245,Cen038849,Cen049204,Cen050654,Cen022635,Cen040145	http://www.genome.jp/kegg-bin/show_pathway?ko00362/K00626%09yellow/K00074%09yellow
Metabolism	Amino acid metabolism	Lysine degradation	ko00310	61	71	0.309054	0.494155	Cen011245,Cen007282,Cen026894,Cen017735,Cen046491,Cen003185,Cen038849,Cen012683,Cen019594,Cen027829,Cen017634,Cen025684,Cen002022,Cen017436,Cen046240,Cen013848,Cen003782,Cen036624,Cen027096,Cen027209,Cen013171,Cen032763,Cen035131,Cen047141,Cen021090,Cen016966,Cen034283,Cen021070,Cen039356,Cen015557,Cen032827,Cen009919,Cen026074,Cen000977,Cen039073,Cen016086,Cen010172,Cen040145,Cen040550,Cen011658…	http://www.genome.jp/kegg-bin/show_pathway?ko00310/K00626%09yellow/K11423%09yellow/K00128%09yellow/K14157%09yellow/K00164%09yellow/K11420%09yellow/K00658%09yellow/K14085%09yellow/K11430%09yellow/K18826%09yellow
Metabolism	Amino acid metabolism	Lysine biosynthesis	ko00300	25	29	0.313954	0.498486	Cen014463,Cen026067,Cen036462,Cen046025,Cen028444,Cen003782,Cen007293,Cen013171,Cen001254,Cen018916,Cen026167,Cen015820,Cen042727,Cen017685,Cen046124,Cen036560,Cen002597,Cen035120,Cen035244,Cen025508,Cen042840,Cen042918,Cen036634,Cen046664,Cen007167	http://www.genome.jp/kegg-bin/show_pathway?ko00300/K12524%09yellow/K00215%09yellow/K01586%09yellow/K01714%09yellow/K14085%09yellow/K00133%09yellow/K10206%09yellow/K00928%09yellow/K01778%09yellow
Metabolism	Carbohydrate metabolism	Galactose metabolism	ko00052	101	118	0.316764	0.498486	Cen046295,Cen027238,Cen001015,Cen020356,Cen028108,Cen049462,Cen049881,Cen000757,Cen043658,Cen011351,Cen009896,Cen016048,Cen039537,Cen037827,Cen011410,Cen022182,Cen050790,Cen003307,Cen022788,Cen018089,Cen050304,Cen013457,Cen011808,Cen044398,Cen018365,Cen042421,Cen026741,Cen006480,Cen015088,Cen030184,Cen047158,Cen025391,Cen012277,Cen030733,Cen039079,Cen001994,Cen046726,Cen016002,Cen030033,Cen040315…	http://www.genome.jp/kegg-bin/show_pathway?ko00052/K06617%09yellow/K00850%09yellow/K01193%09yellow/K01784%09yellow/K01785%09yellow/K00844%09yellow/K18819%09yellow/K01835%09yellow/K12447%09yellow/K00963%09yellow/K07407%09yellow/K06611%09yellow/K12309%09yellow/K00965%09yellow/K01187%09yellow/K00011%09yellow/K01190%09yellow
Metabolism	Carbohydrate metabolism	Pyruvate metabolism	ko00620	175	205	0.315141	0.498486	Cen025727,Cen001540,Cen018362,Cen048662,Cen040346,Cen038972,Cen050012,Cen015492,Cen046710,Cen042444,Cen017296,Cen043068,Cen035734,Cen025606,Cen047042,Cen011443,Cen022662,Cen047183,Cen052298,Cen004114,Cen017436,Cen041950,Cen000974,Cen036771,Cen012470,Cen038849,Cen037615,Cen003185,Cen019321,Cen026739,Cen035064,Cen022773,Cen031508,Cen005415,Cen029440,Cen022670,Cen007430,Cen036443,Cen047141,Cen013157…	http://www.genome.jp/kegg-bin/show_pathway?ko00620/K00873%09yellow/K01649%09yellow/K00028%09yellow/K00128%09yellow/K01610%09yellow/K02160%09yellow/K01512%09yellow/K18881%09yellow/K00026%09yellow/K01963%09yellow/K00029%09yellow/K01759%09yellow/K00626%09yellow/K01006%09yellow/K01069%09yellow/K00627%09yellow/K01595%09yellow/K01895%09yellow/K00162%09yellow/K00051%09yellow/K00382%09yellow/K00102%09yel…
Metabolism	Energy metabolism	Sulfur metabolism	ko00920	71	83	0.336611	0.526946	Cen044362,Cen023607,Cen039343,Cen039644,Cen040697,Cen019428,Cen051908,Cen028270,Cen025039,Cen003685,Cen042070,Cen040494,Cen035096,Cen015372,Cen010397,Cen018765,Cen045982,Cen013212,Cen003927,Cen048695,Cen042468,Cen044686,Cen028987,Cen047639,Cen003688,Cen001961,Cen050052,Cen015678,Cen014260,Cen017254,Cen026205,Cen001696,Cen012499,Cen011818,Cen021913,Cen002833,Cen013066,Cen004284,Cen012712,Cen038431…	http://www.genome.jp/kegg-bin/show_pathway?ko00920/K01738%09yellow/K05907%09yellow/K08738%09yellow/K00640%09yellow/K13811%09yellow/K13034%09yellow/K00392%09yellow/K01082%09yellow/K17725%09yellow/K15422%09yellow/K01739%09yellow/K01011%09yellow/K00860%09yellow
Organismal Systems	Environmental adaptation	Circadian entrainment	ko04713	24	28	0.341871	0.532393	Cen044923,Cen020093,Cen034863,Cen009184,Cen023919,Cen051200,Cen045785,Cen007578,Cen044418,Cen010718,Cen025826,Cen051365,Cen037986,Cen017605,Cen033417,Cen027070,Cen046366,Cen045606,Cen024513,Cen037283,Cen000632,Cen039589,Cen005326,Cen038699	http://www.genome.jp/kegg-bin/show_pathway?ko04713/K02183%09yellow/K04536%09yellow/K04371%09yellow
Metabolism	Biosynthesis of other secondary metabolites	Flavone and flavonol biosynthesis	ko00944	5	6	0.360206	0.555163	Cen043204,Cen042378,Cen036904,Cen036144,Cen043202	http://www.genome.jp/kegg-bin/show_pathway?ko00944/K10757%09yellow/K05280%09yellow
Metabolism	Metabolism of terpenoids and polyketides	Biosynthesis of ansamycins	ko01051	5	6	0.360206	0.555163	Cen010044,Cen026154,Cen035232,Cen039016,Cen046040	http://www.genome.jp/kegg-bin/show_pathway?ko01051/K00615%09yellow
Organismal Systems	Sensory system	Olfactory transduction	ko04740	23	27	0.371422	0.566608	Cen045785,Cen007578,Cen044418,Cen009184,Cen037283,Cen039589,Cen023919,Cen051200,Cen051365,Cen038699,Cen010718,Cen025826,Cen005326,Cen020093,Cen033417,Cen027070,Cen044923,Cen037986,Cen017605,Cen045606,Cen024513,Cen034863,Cen046366	http://www.genome.jp/kegg-bin/show_pathway?ko04740/K02183%09yellow/K04536%09yellow
Organismal Systems	Sensory system	Phototransduction	ko04744	23	27	0.371422	0.566608	Cen046366,Cen034863,Cen045606,Cen024513,Cen037986,Cen044923,Cen017605,Cen020093,Cen033417,Cen027070,Cen010718,Cen025826,Cen005326,Cen051365,Cen038699,Cen009184,Cen037283,Cen039589,Cen023919,Cen051200,Cen045785,Cen007578,Cen044418	http://www.genome.jp/kegg-bin/show_pathway?ko04744/K02183%09yellow/K04536%09yellow
Metabolism	Biosynthesis of other secondary metabolites	Novobiocin biosynthesis	ko00401	17	20	0.374062	0.567739	Cen004976,Cen018619,Cen005388,Cen009597,Cen027675,Cen027676,Cen018159,Cen019993,Cen033092,Cen033090,Cen020832,Cen029411,Cen033043,Cen011550,Cen028134,Cen031783,Cen040447	http://www.genome.jp/kegg-bin/show_pathway?ko00401/K00817%09yellow/K00815%09yellow
Cellular Processes	Cell growth and death	Cell cycle - yeast	ko04111	180	212	0.38275	0.577991	Cen020890,Cen032404,Cen047491,Cen028324,Cen004416,Cen005154,Cen049710,Cen029887,Cen033590,Cen044493,Cen021657,Cen016237,Cen043175,Cen024921,Cen001105,Cen018674,Cen045474,Cen018667,Cen038158,Cen039662,Cen006431,Cen013824,Cen037227,Cen043070,Cen008465,Cen009990,Cen034665,Cen039376,Cen002175,Cen037135,Cen051742,Cen009687,Cen008744,Cen008923,Cen049008,Cen025973,Cen028186,Cen042898,Cen016927,Cen042150…	http://www.genome.jp/kegg-bin/show_pathway?ko04111/K03350%09yellow/K03353%09yellow/K06670%09yellow/K03351%09yellow/K08866%09yellow/K04382%09yellow/K06628%09yellow/K02219%09yellow/K03363%09yellow/K02605%09yellow/K06674%09yellow/K03456%09yellow/K02365%09yellow/K03094%09yellow/K03354%09yellow/K02540%09yellow/K03868%09yellow/K06672%09yellow/K06676%09yellow/K02516%09yellow/K02603%09yellow/K02213%09yel…
Metabolism	Lipid metabolism	Biosynthesis of unsaturated fatty acids	ko01040	45	53	0.39773	0.597595	Cen031398,Cen034108,Cen034333,Cen036834,Cen007322,Cen038977,Cen016625,Cen000049,Cen047699,Cen050598,Cen038010,Cen036330,Cen051609,Cen050359,Cen035093,Cen022952,Cen012101,Cen012614,Cen008412,Cen037012,Cen025312,Cen023691,Cen047821,Cen040975,Cen000509,Cen002239,Cen014824,Cen017055,Cen002247,Cen043346,Cen041453,Cen037896,Cen025679,Cen016774,Cen008158,Cen043131,Cen019174,Cen046496,Cen046821,Cen028752…	http://www.genome.jp/kegg-bin/show_pathway?ko01040/K10251%09yellow/K07513%09yellow/K00232%09yellow/K03921%09yellow/K01068%09yellow/K10256%09yellow/K10703%09yellow/K00059%09yellow/K10258%09yellow
Organismal Systems	Endocrine system	Aldosterone synthesis and secretion	ko04925	22	26	0.402562	0.601831	Cen051200,Cen023919,Cen009184,Cen044418,Cen007578,Cen045785,Cen025826,Cen010718,Cen051365,Cen044923,Cen020093,Cen034863,Cen039589,Cen037283,Cen016409,Cen005326,Cen038699,Cen037986,Cen033417,Cen046366,Cen024513,Cen045606	http://www.genome.jp/kegg-bin/show_pathway?ko04925/K02183%09yellow/K08794%09yellow
Metabolism	Carbohydrate metabolism	C5-Branched dibasic acid metabolism	ko00660	16	19	0.41039	0.61048	Cen036098,Cen035037,Cen051295,Cen032536,Cen033988,Cen029145,Cen032649,Cen043138,Cen008555,Cen047089,Cen033975,Cen042331,Cen019598,Cen036840,Cen008543,Cen025033	http://www.genome.jp/kegg-bin/show_pathway?ko00660/K00052%09yellow/K01704%09yellow/K01703%09yellow/K01653%09yellow/K01652%09yellow
Environmental Information Processing	Signal transduction	Two-component system	ko02020	33	39	0.41428	0.613216	Cen029562,Cen011750,Cen029886,Cen047492,Cen005344,Cen031249,Cen045306,Cen020110,Cen036863,Cen019913,Cen003352,Cen024091,Cen050654,Cen013653,Cen029367,Cen017930,Cen022393,Cen039644,Cen015129,Cen040633,Cen001961,Cen014087,Cen038849,Cen051456,Cen043165,Cen042854,Cen027439,Cen036573,Cen049452,Cen004047,Cen040145,Cen020404,Cen011245	http://www.genome.jp/kegg-bin/show_pathway?ko02020/K01915%09yellow/K02259%09yellow/K00413%09yellow/K00626%09yellow/K10255%09yellow/K08738%09yellow/K00411%09yellow
Metabolism	Energy metabolism	Photosynthesis - antenna proteins	ko00196	38	45	0.430183	0.62865	Cen013793,Cen011591,Cen051604,Cen007679,Cen041208,Cen032455,Cen015729,Cen050847,Cen034220,Cen008283,Cen046545,Cen021513,Cen039618,Cen040483,Cen012350,Cen002469,Cen048270,Cen015436,Cen024922,Cen045979,Cen026208,Cen045155,Cen006593,Cen030278,Cen034760,Cen023237,Cen032216,Cen001634,Cen041779,Cen010711,Cen024048,Cen025638,Cen001340,Cen047188,Cen003239,Cen014559,Cen035572,Cen004514	http://www.genome.jp/kegg-bin/show_pathway?ko00196/K08911%09yellow/K08914%09yellow/K08913%09yellow/K08915%09yellow/K08910%09yellow/K08912%09yellow/K08917%09yellow/K08907%09yellow/K08916%09yellow/K08908%09yellow/K08909%09yellow/K14172%09yellow
Organismal Systems	Digestive system	Gastric acid secretion	ko04971	21	25	0.435219	0.62865	Cen024513,Cen045606,Cen034863,Cen046366,Cen033417,Cen020093,Cen044923,Cen037986,Cen051365,Cen038699,Cen010718,Cen005326,Cen025826,Cen007578,Cen045785,Cen044418,Cen023919,Cen039589,Cen037283,Cen009184,Cen051200	http://www.genome.jp/kegg-bin/show_pathway?ko04971/K02183%09yellow
Organismal Systems	Digestive system	Salivary secretion	ko04970	21	25	0.435219	0.62865	Cen045606,Cen024513,Cen046366,Cen034863,Cen020093,Cen033417,Cen044923,Cen037986,Cen051365,Cen038699,Cen010718,Cen025826,Cen005326,Cen045785,Cen007578,Cen044418,Cen037283,Cen009184,Cen039589,Cen023919,Cen051200	http://www.genome.jp/kegg-bin/show_pathway?ko04970/K02183%09yellow
Organismal Systems	Endocrine system	Ovarian Steroidogenesis	ko04913	4	5	0.427042	0.62865	Cen048960,Cen014884,Cen048962,Cen048957	http://www.genome.jp/kegg-bin/show_pathway?ko04913/K07408%09yellow/K07418%09yellow
Organismal Systems	Sensory system	Phototransduction - fly	ko04745	21	25	0.435219	0.62865	Cen046366,Cen034863,Cen024513,Cen045606,Cen037986,Cen044923,Cen033417,Cen020093,Cen005326,Cen025826,Cen010718,Cen038699,Cen051365,Cen051200,Cen039589,Cen023919,Cen009184,Cen037283,Cen044418,Cen007578,Cen045785	http://www.genome.jp/kegg-bin/show_pathway?ko04745/K02183%09yellow
Metabolism	Glycan biosynthesis and metabolism	Lipopolysaccharide biosynthesis	ko00540	15	18	0.448922	0.642237	Cen032470,Cen035774,Cen018064,Cen048912,Cen015685,Cen041994,Cen013259,Cen027571,Cen025617,Cen046566,Cen002214,Cen022147,Cen003893,Cen001383,Cen004259	http://www.genome.jp/kegg-bin/show_pathway?ko00540/K01627%09yellow/K02527%09yellow/K00677%09yellow/K00912%09yellow/K00979%09yellow/K06041%09yellow/K02535%09yellow
Organismal Systems	Immune system	RIG-I-like receptor signaling pathway	ko04622	15	18	0.448922	0.642237	Cen033486,Cen051768,Cen022769,Cen036920,Cen013160,Cen009052,Cen007442,Cen021100,Cen043225,Cen025974,Cen046224,Cen050019,Cen034981,Cen003769,Cen009032	http://www.genome.jp/kegg-bin/show_pathway?ko04622/K12655%09yellow/K11594%09yellow/K08336%09yellow/K08339%09yellow/K09578%09yellow
Metabolism	Biosynthesis of other secondary metabolites	Isoquinoline alkaloid biosynthesis	ko00950	37	44	0.455425	0.648439	Cen032871,Cen027676,Cen027675,Cen023731,Cen018159,Cen018619,Cen011550,Cen009878,Cen028134,Cen008628,Cen020861,Cen040447,Cen019993,Cen033901,Cen033092,Cen034978,Cen033090,Cen020832,Cen029411,Cen006720,Cen010519,Cen037141,Cen049848,Cen005388,Cen007445,Cen039410,Cen027325,Cen009597,Cen029021,Cen002628,Cen033043,Cen042686,Cen019390,Cen036429,Cen043584,Cen030172,Cen017842	http://www.genome.jp/kegg-bin/show_pathway?ko00950/K15849%09yellow/K00815%09yellow/K00276%09yellow/K14455%09yellow/K01592%09yellow/K14454%09yellow/K00811%09yellow
Metabolism	Overview	Carbon metabolism	ko01200	499	591	0.460343	0.652334	Cen015928,Cen006686,Cen038246,Cen000976,Cen035096,Cen017168,Cen046107,Cen040141,Cen012903,Cen044268,Cen036209,Cen006673,Cen043833,Cen003321,Cen014104,Cen043584,Cen050239,Cen022235,Cen046623,Cen048108,Cen023399,Cen050052,Cen042329,Cen029075,Cen002713,Cen008628,Cen032824,Cen051075,Cen017855,Cen043146,Cen050678,Cen011242,Cen021433,Cen029016,Cen020773,Cen020387,Cen049542,Cen031979,Cen009896,Cen049881…	http://www.genome.jp/kegg-bin/show_pathway?ko01200/K01057%09yellow/K00031%09yellow/K01810%09yellow/K00605%09yellow/K01738%09yellow/K01623%09yellow/K01647%09yellow/K01679%09yellow/K01803%09yellow/K00600%09yellow/K00873%09yellow/K00026%09yellow/K15634%09yellow/K00382%09yellow/K14454%09yellow/K00140%09yellow/K00058%09yellow/K03841%09yellow/K00249%09yellow/K00640%09yellow/K00261%09yellow/K14455%09yel…
Environmental Information Processing	Signal transduction	Ras signaling pathway	ko04014	75	89	0.46367	0.653949	Cen044092,Cen027630,Cen010556,Cen017480,Cen003749,Cen000632,Cen039589,Cen047986,Cen035178,Cen027070,Cen033417,Cen017605,Cen029147,Cen018114,Cen045606,Cen013138,Cen044418,Cen004492,Cen013291,Cen007578,Cen051200,Cen007493,Cen044126,Cen038674,Cen023919,Cen003936,Cen010060,Cen017551,Cen051365,Cen007230,Cen050799,Cen026942,Cen046865,Cen044923,Cen025265,Cen021120,Cen015265,Cen034863,Cen012388,Cen013910…	http://www.genome.jp/kegg-bin/show_pathway?ko04014/K01115%09yellow/K04392%09yellow/K04371%09yellow/K02183%09yellow/K04536%09yellow/K17637%09yellow/K01047%09yellow/K04368%09yellow
Metabolism	Xenobiotics biodegradation and metabolism	Styrene degradation	ko00643	9	11	0.46774	0.656592	Cen011565,Cen023872,Cen001002,Cen040458,Cen017563,Cen024566,Cen045333,Cen027031,Cen016062	http://www.genome.jp/kegg-bin/show_pathway?ko00643/K00451%09yellow/K01800%09yellow/K01555%09yellow/K01426%09yellow/K01501%09yellow
Metabolism	Biosynthesis of other secondary metabolites	Flavonoid biosynthesis	ko00941	36	43	0.481269	0.672427	Cen045003,Cen012459,Cen046515,Cen030258,Cen041310,Cen046872,Cen042378,Cen017654,Cen041311,Cen020983,Cen036622,Cen025660,Cen025258,Cen007594,Cen018378,Cen012457,Cen049940,Cen014850,Cen042449,Cen012458,Cen028195,Cen038788,Cen049939,Cen034847,Cen018684,Cen033862,Cen036144,Cen002216,Cen051087,Cen003650,Cen036215,Cen008674,Cen027117,Cen027893,Cen042905,Cen006622	http://www.genome.jp/kegg-bin/show_pathway?ko00941/K00660%09yellow/K05278%09yellow/K01859%09yellow/K08695%09yellow/K00475%09yellow/K05280%09yellow/K00588%09yellow/K13065%09yellow/K09754%09yellow/K05277%09yellow/K00487%09yellow
Metabolism	Carbohydrate metabolism	Citrate cycle (TCA cycle)	ko00020	128	152	0.484834	0.674257	Cen003766,Cen014339,Cen025354,Cen040113,Cen042506,Cen023163,Cen006440,Cen045479,Cen041515,Cen038355,Cen029372,Cen006954,Cen015019,Cen035726,Cen041637,Cen011242,Cen021036,Cen018301,Cen000881,Cen021474,Cen020387,Cen019249,Cen020721,Cen000315,Cen036174,Cen011658,Cen022465,Cen024929,Cen016808,Cen050829,Cen013157,Cen026446,Cen012675,Cen018307,Cen036258,Cen025379,Cen014581,Cen044719,Cen030448,Cen040141…	http://www.genome.jp/kegg-bin/show_pathway?ko00020/K00627%09yellow/K00030%09yellow/K00162%09yellow/K00026%09yellow/K00161%09yellow/K01610%09yellow/K00025%09yellow/K01681%09yellow/K01679%09yellow/K00234%09yellow/K01648%09yellow/K00235%09yellow/K00382%09yellow/K01899%09yellow/K00658%09yellow/K01647%09yellow/K01900%09yellow/K00031%09yellow/K00164%09yellow
Cellular Processes	Cell growth and death	p53 signaling pathway	ko04115	73	87	0.500257	0.692486	Cen010025,Cen037603,Cen032194,Cen039644,Cen046968,Cen018216,Cen015687,Cen026265,Cen004538,Cen041238,Cen020076,Cen037437,Cen025942,Cen019708,Cen037371,Cen009745,Cen012924,Cen029594,Cen045288,Cen005636,Cen031281,Cen025061,Cen042205,Cen043942,Cen029718,Cen048454,Cen012781,Cen043861,Cen017333,Cen047125,Cen021833,Cen020772,Cen001961,Cen022241,Cen026959,Cen012921,Cen025173,Cen012381,Cen043391,Cen024987…	http://www.genome.jp/kegg-bin/show_pathway?ko04115/K04506%09yellow/K10144%09yellow/K05868%09yellow/K08738%09yellow/K01110%09yellow/K10143%09yellow/K06640%09yellow/K10808%09yellow/K02206%09yellow/K04728%09yellow/K10140%09yellow/K10134%09yellow
Environmental Information Processing	Signal transduction	MAPK signaling pathway - fly	ko04013	88	105	0.519885	0.714163	Cen017551,Cen007230,Cen020076,Cen008559,Cen021120,Cen027630,Cen005636,Cen031281,Cen036902,Cen026012,Cen006844,Cen030457,Cen018114,Cen048248,Cen000825,Cen012381,Cen050315,Cen046190,Cen040639,Cen015008,Cen028001,Cen046249,Cen041245,Cen032150,Cen046230,Cen020541,Cen012388,Cen051293,Cen012735,Cen002071,Cen012889,Cen025779,Cen007444,Cen004578,Cen041579,Cen023059,Cen050122,Cen040680,Cen010025,Cen005154…	http://www.genome.jp/kegg-bin/show_pathway?ko04013/K04392%09yellow/K04506%09yellow/K20223%09yellow/K14290%09yellow/K06689%09yellow/K04382%09yellow/K04564%09yellow/K04508%09yellow/K04368%09yellow/K05759%09yellow/K09260%09yellow/K04371%09yellow
Metabolism	Glycan biosynthesis and metabolism	Glycosphingolipid biosynthesis - lacto and neolacto series	ko00601	8	10	0.520694	0.714163	Cen034572,Cen030544,Cen035596,Cen041804,Cen030354,Cen048279,Cen023228,Cen006510	http://www.genome.jp/kegg-bin/show_pathway?ko00601/K01988%09yellow
Genetic Information Processing	Folding, sorting and degradation	Protein export	ko03060	87	104	0.536763	0.732841	Cen001852,Cen004132,Cen027470,Cen003844,Cen050972,Cen023232,Cen002236,Cen029977,Cen044387,Cen014630,Cen048850,Cen021008,Cen007031,Cen039085,Cen035086,Cen047944,Cen013215,Cen030022,Cen026708,Cen000732,Cen026130,Cen035794,Cen035213,Cen035284,Cen015232,Cen018496,Cen021712,Cen022098,Cen046063,Cen016372,Cen018832,Cen025094,Cen000552,Cen017960,Cen037740,Cen008678,Cen009888,Cen032678,Cen012316,Cen014835…	http://www.genome.jp/kegg-bin/show_pathway?ko03060/K03070%09yellow/K09540%09yellow/K13431%09yellow/K09647%09yellow/K09490%09yellow/K09648%09yellow/K03217%09yellow/K03116%09yellow/K10956%09yellow/K12275%09yellow/K03110%09yellow/K03104%09yellow/K12948%09yellow/K12946%09yellow/K09481%09yellow/K03106%09yellow/K07342%09yellow/K03100%09yellow/K03109%09yellow/K12272%09yellow/K03118%09yellow/K12947%09yel…
Metabolism	Metabolism of other amino acids	Taurine and hypotaurine metabolism	ko00430	28	34	0.555465	0.751511	Cen031223,Cen023848,Cen050754,Cen001542,Cen034997,Cen025989,Cen023842,Cen050753,Cen017226,Cen045396,Cen015493,Cen018090,Cen020137,Cen027603,Cen046214,Cen036923,Cen029759,Cen022399,Cen030750,Cen043027,Cen026667,Cen024440,Cen049447,Cen043229,Cen035469,Cen020316,Cen007422,Cen036735	http://www.genome.jp/kegg-bin/show_pathway?ko00430/K01580%09yellow/K10712%09yellow/K18592%09yellow
Organismal Systems	Immune system	Antigen processing and presentation	ko04612	86	103	0.553692	0.751511	Cen023524,Cen002526,Cen003776,Cen016107,Cen042500,Cen014519,Cen035661,Cen008011,Cen038896,Cen022169,Cen041152,Cen039992,Cen031875,Cen046687,Cen001496,Cen022917,Cen000683,Cen004130,Cen006087,Cen003663,Cen004885,Cen025036,Cen034468,Cen025488,Cen008252,Cen049705,Cen025470,Cen048851,Cen005378,Cen035566,Cen000743,Cen000146,Cen042322,Cen016969,Cen041866,Cen042241,Cen036086,Cen020026,Cen048318,Cen034249…	http://www.genome.jp/kegg-bin/show_pathway?ko04612/K08064%09yellow/K09489%09yellow/K03283%09yellow/K08065%09yellow/K01369%09yellow/K08054%09yellow/K08057%09yellow/K08066%09yellow/K08059%09yellow/K01363%09yellow/K04079%09yellow
Metabolism	Xenobiotics biodegradation and metabolism	Drug metabolism - other enzymes	ko00983	38	46	0.567064	0.763748	Cen045205,Cen046590,Cen012537,Cen048209,Cen024067,Cen025593,Cen030098,Cen001384,Cen024098,Cen019564,Cen027030,Cen045179,Cen041389,Cen018348,Cen027567,Cen027866,Cen045299,Cen013078,Cen020411,Cen037380,Cen049451,Cen004011,Cen042759,Cen018056,Cen049900,Cen005667,Cen043876,Cen020935,Cen017562,Cen032468,Cen023299,Cen003694,Cen022394,Cen004261,Cen006795,Cen036488,Cen029095,Cen029892	http://www.genome.jp/kegg-bin/show_pathway?ko00983/K00876%09yellow/K13421%09yellow/K01431%09yellow/K00857%09yellow/K01951%09yellow/K00088%09yellow/K01519%09yellow/K00106%09yellow/K01489%09yellow/K00207%09yellow/K01464%09yellow
Metabolism	Biosynthesis of other secondary metabolites	Glucosinolate biosynthesis	ko00966	22	27	0.581618	0.779838	Cen019562,Cen029092,Cen002043,Cen026697,Cen035903,Cen032864,Cen001390,Cen003081,Cen013941,Cen017255,Cen004743,Cen029083,Cen029145,Cen051295,Cen015030,Cen019598,Cen007380,Cen020830,Cen004884,Cen030130,Cen049825,Cen031876	http://www.genome.jp/kegg-bin/show_pathway?ko00966/K12156%09yellow/K11820%09yellow/K11812%09yellow/K12153%09yellow/K11813%09yellow/K12155%09yellow/K11818%09yellow/K11821%09yellow/K12154%09yellow/K01703%09yellow/K21359%09yellow/K11819%09yellow
Organismal Systems	Endocrine system	Estrogen signaling pathway	ko04915	58	70	0.585773	0.781903	Cen033417,Cen030581,Cen036252,Cen015710,Cen020568,Cen040628,Cen045606,Cen024276,Cen001360,Cen050559,Cen039589,Cen000632,Cen027861,Cen021637,Cen029533,Cen029435,Cen018564,Cen030391,Cen044923,Cen023194,Cen034863,Cen028084,Cen011415,Cen044418,Cen007578,Cen051200,Cen023919,Cen011744,Cen051365,Cen026735,Cen042500,Cen035661,Cen037986,Cen038896,Cen024513,Cen046366,Cen040680,Cen022917,Cen037283,Cen038699…	http://www.genome.jp/kegg-bin/show_pathway?ko04915/K02183%09yellow/K09571%09yellow/K03283%09yellow/K04079%09yellow/K09487%09yellow/K04371%09yellow/K04368%09yellow
Metabolism	Carbohydrate metabolism	Inositol phosphate metabolism	ko00562	115	138	0.594349	0.789824	Cen001886,Cen036880,Cen040687,Cen012499,Cen018374,Cen042474,Cen002910,Cen000079,Cen011809,Cen049884,Cen009774,Cen048429,Cen023275,Cen049024,Cen017242,Cen012939,Cen023286,Cen005030,Cen017135,Cen007677,Cen047785,Cen027201,Cen009314,Cen017677,Cen038269,Cen048231,Cen020911,Cen014467,Cen050277,Cen001897,Cen046968,Cen012903,Cen006482,Cen016543,Cen017131,Cen035840,Cen022732,Cen006526,Cen036231,Cen010126…	http://www.genome.jp/kegg-bin/show_pathway?ko00562/K00889%09yellow/K00913%09yellow/K00469%09yellow/K15422%09yellow/K19801%09yellow/K00921%09yellow/K01803%09yellow/K18081%09yellow/K05857%09yellow/K01110%09yellow/K01858%09yellow/K00999%09yellow/K01114%09yellow/K10572%09yellow/K01092%09yellow/K00914%09yellow/K00888%09yellow/K00915%09yellow/K03103%09yellow/K00140%09yellow/K18649%09yellow/K19517%09yel…
Metabolism	Biosynthesis of other secondary metabolites	Anthocyanin biosynthesis	ko00942	2	3	0.600199	0.794069	Cen019527,Cen011560	http://www.genome.jp/kegg-bin/show_pathway?ko00942/K12338%09yellow/K17193%09yellow
Genetic Information Processing	Transcription	Spliceosome	ko03040	350	418	0.617652	0.81356	Cen015289,Cen015283,Cen006462,Cen045527,Cen003753,Cen038896,Cen025690,Cen010013,Cen022917,Cen000174,Cen032580,Cen015501,Cen035666,Cen037065,Cen011754,Cen010264,Cen044476,Cen019280,Cen012802,Cen043183,Cen010334,Cen013885,Cen041866,Cen029838,Cen047527,Cen046360,Cen002524,Cen018734,Cen036252,Cen036716,Cen043004,Cen007618,Cen044771,Cen029968,Cen015841,Cen031774,Cen005723,Cen035452,Cen029435,Cen034162…	http://www.genome.jp/kegg-bin/show_pathway?ko03040/K12811%09yellow/K12854%09yellow/K12822%09yellow/K12885%09yellow/K12823%09yellow/K03283%09yellow/K12900%09yellow/K11099%09yellow/K12890%09yellow/K12856%09yellow/K06063%09yellow/K12881%09yellow/K12880%09yellow/K12624%09yellow/K12862%09yellow/K11093%09yellow/K11984%09yellow/K11095%09yellow/K13025%09yellow/K12741%09yellow/K12840%09yellow/K12847%09yel…
Cellular Processes	Cell growth and death	Apoptosis	ko04210	51	62	0.624136	0.818494	Cen035837,Cen030965,Cen018758,Cen050953,Cen045872,Cen030951,Cen013498,Cen037724,Cen041023,Cen010259,Cen006562,Cen016969,Cen011803,Cen050062,Cen000146,Cen022215,Cen019243,Cen043606,Cen015129,Cen003479,Cen040680,Cen048428,Cen033944,Cen034786,Cen016990,Cen048997,Cen039644,Cen005970,Cen009798,Cen039106,Cen046540,Cen012153,Cen024720,Cen000127,Cen039147,Cen044311,Cen007657,Cen020758,Cen047125,Cen026615…	http://www.genome.jp/kegg-bin/show_pathway?ko04210/K06276%09yellow/K07374%09yellow/K01379%09yellow/K01366%09yellow/K08669%09yellow/K10798%09yellow/K01363%09yellow/K04368%09yellow/K08852%09yellow/K01373%09yellow/K08738%09yellow/K03237%09yellow/K04728%09yellow/K04371%09yellow
Cellular Processes	Cellular community - prokaryotes	Biofilm formation - Pseudomonas aeruginosa	ko02025	6	8	0.636726	0.827743	Cen025732,Cen042166,Cen046462,Cen035944,Cen014853,Cen002213	http://www.genome.jp/kegg-bin/show_pathway?ko02025/K01657%09yellow/K01658%09yellow
Metabolism	Biosynthesis of other secondary metabolites	Phenazine biosynthesis	ko00405	6	8	0.636726	0.827743	Cen046462,Cen025732,Cen042166,Cen035944,Cen002213,Cen014853	http://www.genome.jp/kegg-bin/show_pathway?ko00405/K01657%09yellow/K01658%09yellow
Metabolism	Glycan biosynthesis and metabolism	Glycosphingolipid biosynthesis - ganglio series	ko00604	10	13	0.667298	0.861362	Cen025671,Cen005735,Cen031157,Cen046503,Cen025420,Cen004865,Cen016683,Cen046726,Cen000441,Cen031884	http://www.genome.jp/kegg-bin/show_pathway?ko00604/K12373%09yellow/K12309%09yellow
Metabolism	Glycan biosynthesis and metabolism	Other glycan degradation	ko00511	34	42	0.668347	0.861362	Cen017632,Cen025591,Cen004865,Cen025671,Cen042910,Cen012272,Cen005537,Cen023049,Cen035921,Cen048564,Cen010740,Cen014210,Cen046503,Cen039614,Cen000441,Cen021776,Cen041137,Cen036626,Cen027094,Cen002862,Cen016683,Cen041707,Cen012865,Cen024141,Cen046594,Cen005735,Cen031157,Cen025420,Cen042148,Cen031884,Cen033604,Cen008937,Cen031411,Cen046726	http://www.genome.jp/kegg-bin/show_pathway?ko00511/K15923%09yellow/K01190%09yellow/K12309%09yellow/K12373%09yellow/K01191%09yellow/K01444%09yellow/K01206%09yellow/K01227%09yellow/K17108%09yellow
Metabolism	Metabolism of cofactors and vitamins	Riboflavin metabolism	ko00740	24	30	0.674733	0.865859	Cen014854,Cen023817,Cen028368,Cen007291,Cen024912,Cen018850,Cen041382,Cen035121,Cen012530,Cen012099,Cen007486,Cen001242,Cen002212,Cen034945,Cen047198,Cen015832,Cen040972,Cen022396,Cen023818,Cen020824,Cen023827,Cen049819,Cen050738,Cen023826	http://www.genome.jp/kegg-bin/show_pathway?ko00740/K14379%09yellow/K11752%09yellow/K00794%09yellow/K14652%09yellow/K18453%09yellow/K00793%09yellow
Genetic Information Processing	Replication and repair	Base excision repair	ko03410	68	83	0.686214	0.873098	Cen041345,Cen042904,Cen016531,Cen049097,Cen004336,Cen012497,Cen008576,Cen032553,Cen005593,Cen039147,Cen033956,Cen024954,Cen036621,Cen000654,Cen032400,Cen001860,Cen048218,Cen022903,Cen000817,Cen015935,Cen000797,Cen016465,Cen026916,Cen008754,Cen023289,Cen047155,Cen008591,Cen037307,Cen001132,Cen000593,Cen043791,Cen044627,Cen004642,Cen022142,Cen049692,Cen010259,Cen009152,Cen037664,Cen006562,Cen009017…	http://www.genome.jp/kegg-bin/show_pathway?ko03410/K02327%09yellow/K10569%09yellow/K04802%09yellow/K03648%09yellow/K03504%09yellow/K10773%09yellow/K10803%09yellow/K10747%09yellow/K10798%09yellow/K03660%09yellow/K10801%09yellow/K01246%09yellow/K03512%09yellow/K03505%09yellow/K10772%09yellow/K02325%09yellow/K01247%09yellow/K02335%09yellow/K04799%09yellow/K02326%09yellow/K03652%09yellow/K10802%09yel…
Metabolism	Amino acid metabolism	Phenylalanine metabolism	ko00360	68	83	0.686214	0.873098	Cen033092,Cen033901,Cen027893,Cen027117,Cen033090,Cen020832,Cen033862,Cen028134,Cen025459,Cen004976,Cen018619,Cen032871,Cen049204,Cen027676,Cen016601,Cen036429,Cen000533,Cen030172,Cen006144,Cen013358,Cen019390,Cen040739,Cen010393,Cen027031,Cen048822,Cen006720,Cen037141,Cen019993,Cen034978,Cen008674,Cen029411,Cen011550,Cen009878,Cen002216,Cen008628,Cen040447,Cen034466,Cen006729,Cen003616,Cen027675…	http://www.genome.jp/kegg-bin/show_pathway?ko00360/K00815%09yellow/K14455%09yellow/K00588%09yellow/K00487%09yellow/K10775%09yellow/K00817%09yellow/K15849%09yellow/K00074%09yellow/K00457%09yellow/K14454%09yellow/K01904%09yellow/K00276%09yellow/K07253%09yellow/K01426%09yellow/K00811%09yellow
Metabolism	Glycan biosynthesis and metabolism	Glycosylphosphatidylinositol(GPI)-anchor biosynthesis	ko00563	42	52	0.709769	0.895447	Cen034694,Cen037104,Cen019069,Cen048146,Cen009902,Cen017500,Cen000979,Cen051265,Cen023363,Cen016402,Cen016008,Cen036709,Cen004724,Cen042998,Cen023367,Cen030136,Cen026969,Cen043793,Cen050449,Cen032846,Cen047611,Cen028625,Cen016084,Cen001050,Cen043511,Cen024690,Cen015709,Cen038763,Cen037309,Cen032005,Cen007763,Cen045855,Cen036917,Cen008229,Cen044981,Cen034269,Cen000708,Cen006749,Cen048140,Cen001361…	http://www.genome.jp/kegg-bin/show_pathway?ko00563/K03861%09yellow/K05289%09yellow/K05283%09yellow/K05291%09yellow/K05310%09yellow/K03858%09yellow/K07542%09yellow/K03857%09yellow/K05290%09yellow/K05293%09yellow/K05286%09yellow/K09658%09yellow/K05292%09yellow/K05284%09yellow/K05285%09yellow/K05287%09yellow/K07541%09yellow/K05288%09yellow/K03859%09yellow
Metabolism	Lipid metabolism	Ether lipid metabolism	ko00565	47	58	0.707394	0.895447	Cen016013,Cen021441,Cen035799,Cen023531,Cen042019,Cen007146,Cen046329,Cen022581,Cen025037,Cen004236,Cen037576,Cen024257,Cen032493,Cen022478,Cen007490,Cen000583,Cen049258,Cen034940,Cen047785,Cen049365,Cen030147,Cen001045,Cen039452,Cen050277,Cen010060,Cen003936,Cen026942,Cen050799,Cen025862,Cen016543,Cen013291,Cen007493,Cen044126,Cen045455,Cen044064,Cen015942,Cen006744,Cen001120,Cen035269,Cen047986…	http://www.genome.jp/kegg-bin/show_pathway?ko00565/K13519%09yellow/K01047%09yellow/K14674%09yellow/K01115%09yellow/K13510%09yellow/K01114%09yellow/K00993%09yellow/K16860%09yellow
Cellular Processes	Transport and catabolism	Lysosome	ko04142	136	165	0.723619	0.90528	Cen018758,Cen018632,Cen023042,Cen050738,Cen041578,Cen016683,Cen014422,Cen045872,Cen003094,Cen006217,Cen012962,Cen022396,Cen026614,Cen031343,Cen041023,Cen033132,Cen017641,Cen039486,Cen015832,Cen000146,Cen002029,Cen028527,Cen031884,Cen015037,Cen002630,Cen050136,Cen049135,Cen017117,Cen045071,Cen026542,Cen046503,Cen030743,Cen017798,Cen047508,Cen025692,Cen020748,Cen029871,Cen023817,Cen023826,Cen036598…	http://www.genome.jp/kegg-bin/show_pathway?ko04142/K01379%09yellow/K12392%09yellow/K04646%09yellow/K14379%09yellow/K21398%09yellow/K12373%09yellow/K12400%09yellow/K01366%09yellow/K12385%09yellow/K12398%09yellow/K02154%09yellow/K03661%09yellow/K02144%09yellow/K01363%09yellow/K12391%09yellow/K12309%09yellow/K02155%09yellow/K12396%09yellow/K02146%09yellow/K12386%09yellow/K12397%09yellow/K12394%09yel…
Genetic Information Processing	Folding, sorting and degradation	Proteasome	ko03050	131	159	0.722835	0.90528	Cen006199,Cen021275,Cen023030,Cen044772,Cen003824,Cen038868,Cen019406,Cen043631,Cen016353,Cen030761,Cen003129,Cen006871,Cen047973,Cen003261,Cen004440,Cen043923,Cen020256,Cen002399,Cen046032,Cen004081,Cen014719,Cen037180,Cen038639,Cen005971,Cen043427,Cen003140,Cen015224,Cen029845,Cen041425,Cen027621,Cen020376,Cen016935,Cen022730,Cen001861,Cen049524,Cen017139,Cen029007,Cen043893,Cen018961,Cen030027…	http://www.genome.jp/kegg-bin/show_pathway?ko03050/K02736%09yellow/K02730%09yellow/K03038%09yellow/K02725%09yellow/K03061%09yellow/K03035%09yellow/K02734%09yellow/K03066%09yellow/K03064%09yellow/K03031%09yellow/K03065%09yellow/K02735%09yellow/K03030%09yellow/K11599%09yellow/K03036%09yellow/K02732%09yellow/K02729%09yellow/K03039%09yellow/K10881%09yellow/K02739%09yellow/K03062%09yellow/K03029%09yel…
Metabolism	Metabolism of cofactors and vitamins	Biotin metabolism	ko00780	31	39	0.741472	0.923751	Cen040772,Cen032873,Cen019809,Cen032063,Cen007357,Cen038710,Cen044932,Cen043346,Cen001643,Cen042556,Cen002247,Cen009876,Cen012779,Cen035060,Cen036305,Cen021282,Cen037627,Cen047821,Cen050818,Cen023691,Cen021552,Cen004666,Cen035846,Cen050518,Cen037012,Cen014824,Cen015427,Cen033151,Cen042075,Cen011903,Cen029226	http://www.genome.jp/kegg-bin/show_pathway?ko00780/K19562%09yellow/K02372%09yellow/K00208%09yellow/K09458%09yellow/K01012%09yellow/K00059%09yellow/K00652%09yellow/K01942%09yellow
Organismal Systems	Immune system	Cytosolic DNA-sensing pathway	ko04623	45	56	0.74696	0.926727	Cen008757,Cen029905,Cen017017,Cen030347,Cen033763,Cen037997,Cen039512,Cen029786,Cen021976,Cen040253,Cen020420,Cen046334,Cen044409,Cen006531,Cen046588,Cen048707,Cen006498,Cen003765,Cen043938,Cen036234,Cen021958,Cen011935,Cen030534,Cen025595,Cen018472,Cen010615,Cen007553,Cen034885,Cen020337,Cen013156,Cen050774,Cen040996,Cen042476,Cen000102,Cen047055,Cen012124,Cen037435,Cen051807,Cen025856,Cen003829…	http://www.genome.jp/kegg-bin/show_pathway?ko04623/K03020%09yellow/K03009%09yellow/K03019%09yellow/K03027%09yellow/K14721%09yellow/K03007%09yellow/K03014%09yellow/K03013%09yellow/K03016%09yellow/K03025%09yellow/K03026%09yellow/K03018%09yellow/K03023%09yellow
Cellular Processes	Cell growth and death	Apoptosis - fly	ko04214	39	49	0.771464	0.952507	Cen044311,Cen039147,Cen006562,Cen019708,Cen021224,Cen037724,Cen010259,Cen033096,Cen003008,Cen047952,Cen039644,Cen026365,Cen023565,Cen004836,Cen001961,Cen012921,Cen001594,Cen033944,Cen048523,Cen031908,Cen009519,Cen008591,Cen014110,Cen024987,Cen015129,Cen004406,Cen027158,Cen037732,Cen012924,Cen009745,Cen047406,Cen000632,Cen022998,Cen044319,Cen050241,Cen042225,Cen032332,Cen017689,Cen047125	http://www.genome.jp/kegg-bin/show_pathway?ko04214/K08669%09yellow/K10798%09yellow/K06640%09yellow/K17065%09yellow/K03262%09yellow/K07870%09yellow/K08738%09yellow/K01527%09yellow/K03386%09yellow/K04728%09yellow/K04371%09yellow
Organismal Systems	Circulatory system	Cardiac muscle contraction	ko04260	25	32	0.774594	0.952507	Cen036573,Cen017300,Cen042854,Cen015162,Cen025407,Cen020404,Cen018199,Cen004160,Cen027281,Cen015795,Cen046735,Cen009501,Cen026743,Cen024091,Cen049247,Cen003921,Cen017804,Cen027712,Cen022590,Cen029886,Cen013282,Cen001280,Cen047492,Cen045306,Cen001928	http://www.genome.jp/kegg-bin/show_pathway?ko04260/K00411%09yellow/K02266%09yellow/K02267%09yellow/K00419%09yellow/K00413%09yellow/K02265%09yellow/K00417%09yellow/K00416%09yellow
Organismal Systems	Digestive system	Protein digestion and absorption	ko04974	16	21	0.777296	0.952507	Cen029680,Cen002851,Cen004957,Cen045678,Cen017923,Cen043990,Cen037474,Cen032979,Cen020241,Cen023889,Cen003202,Cen038337,Cen043854,Cen009681,Cen019664,Cen037364	http://www.genome.jp/kegg-bin/show_pathway?ko04974/K14207%09yellow/K06237%09yellow/K14206%09yellow/K01285%09yellow/K01278%09yellow
Metabolism	Carbohydrate metabolism	Starch and sucrose metabolism	ko00500	239	290	0.799764	0.976039	Cen047221,Cen004823,Cen049476,Cen037204,Cen016899,Cen035164,Cen023208,Cen032391,Cen024859,Cen022182,Cen029449,Cen043661,Cen027404,Cen003307,Cen046605,Cen049606,Cen050790,Cen025368,Cen050304,Cen024891,Cen045790,Cen022788,Cen030414,Cen038526,Cen028295,Cen013457,Cen026741,Cen016939,Cen002026,Cen043273,Cen030184,Cen015088,Cen038979,Cen017193,Cen010508,Cen044621,Cen040241,Cen030248,Cen046155,Cen018784…	http://www.genome.jp/kegg-bin/show_pathway?ko00500/K00688%09yellow/K00695%09yellow/K05350%09yellow/K00696%09yellow/K01214%09yellow/K01179%09yellow/K01188%09yellow/K16055%09yellow/K05349%09yellow/K00844%09yellow/K19893%09yellow/K07024%09yellow/K19892%09yellow/K01835%09yellow/K00963%09yellow/K01193%09yellow/K01177%09yellow/K00975%09yellow/K01087%09yellow/K00847%09yellow/K01187%09yellow/K01810%09yel…
Environmental Information Processing	Signal transduction	TNF signaling pathway	ko04668	7	10	0.803184	0.976228	Cen021224,Cen027158,Cen050241,Cen017689,Cen040680,Cen011803,Cen000632	http://www.genome.jp/kegg-bin/show_pathway?ko04668/K17065%09yellow/K04368%09yellow/K04371%09yellow
Cellular Processes	Cell growth and death	Cell cycle - Caulobacter	ko04112	42	56	0.953484	1	Cen052130,Cen051048,Cen036168,Cen003472,Cen005634,Cen002835,Cen040390,Cen052129,Cen042401,Cen038622,Cen010026,Cen031286,Cen052519,Cen031947,Cen016035,Cen016967,Cen000149,Cen044997,Cen025411,Cen008106,Cen040570,Cen052166,Cen028730,Cen013504,Cen052278,Cen014256,Cen038904,Cen038781,Cen044846,Cen000965,Cen043883,Cen004786,Cen034394,Cen034388,Cen039982,Cen011032,Cen011487,Cen016097,Cen037389,Cen046733…	http://www.genome.jp/kegg-bin/show_pathway?ko04112/K01358%09yellow/K03544%09yellow/K02563%09yellow/K01338%09yellow/K03531%09yellow
Cellular Processes	Transport and catabolism	Peroxisome	ko04146	149	186	0.930061	1	Cen037155,Cen049685,Cen018479,Cen043233,Cen039372,Cen034108,Cen048022,Cen034333,Cen035271,Cen027135,Cen046374,Cen050280,Cen032312,Cen039531,Cen043827,Cen017562,Cen034744,Cen050609,Cen016924,Cen033377,Cen022894,Cen044743,Cen022714,Cen044327,Cen017544,Cen051701,Cen043604,Cen010356,Cen028940,Cen013634,Cen022964,Cen038669,Cen035423,Cen042433,Cen036197,Cen027030,Cen002405,Cen023478,Cen036927,Cen037337…	http://www.genome.jp/kegg-bin/show_pathway?ko04146/K13348%09yellow/K13237%09yellow/K04564%09yellow/K12261%09yellow/K11147%09yellow/K07513%09yellow/K01897%09yellow/K00232%09yellow/K13335%09yellow/K13356%09yellow/K13337%09yellow/K00106%09yellow/K13354%09yellow/K13339%09yellow/K01640%09yellow/K11517%09yellow/K00869%09yellow/K03781%09yellow/K13347%09yellow/K13336%09yellow/K17879%09yellow/K13338%09yel…
Environmental Information Processing	Membrane transport	Bacterial secretion system	ko03070	21	29	0.928183	1	Cen010184,Cen003391,Cen008824,Cen039085,Cen012316,Cen013612,Cen007031,Cen041173,Cen035794,Cen044387,Cen001852,Cen033694,Cen037810,Cen005752,Cen002236,Cen042013,Cen023747,Cen050661,Cen035284,Cen015232,Cen014835	http://www.genome.jp/kegg-bin/show_pathway?ko03070/K03070%09yellow/K03106%09yellow/K03217%09yellow/K03110%09yellow/K03116%09yellow/K03118%09yellow
Environmental Information Processing	Signaling molecules and interaction	ECM-receptor interaction	ko04512	4	8	0.975327	1	Cen003202,Cen002851,Cen038337,Cen019664	http://www.genome.jp/kegg-bin/show_pathway?ko04512/K06237%09yellow
Genetic Information Processing	Folding, sorting and degradation	Sulfur relay system	ko04122	16	24	0.974939	1	Cen017468,Cen035272,Cen015678,Cen041521,Cen017025,Cen032449,Cen001395,Cen032180,Cen004284,Cen011664,Cen012680,Cen040554,Cen000096,Cen026928,Cen007143,Cen004551	http://www.genome.jp/kegg-bin/show_pathway?ko04122/K14169%09yellow/K12161%09yellow/K01011%09yellow/K04487%09yellow/K03637%09yellow/K14168%09yellow/K11996%09yellow
Genetic Information Processing	Replication and repair	DNA replication	ko03030	100	127	0.943735	1	Cen020253,Cen031356,Cen009017,Cen030133,Cen033061,Cen007483,Cen043775,Cen016292,Cen018996,Cen033509,Cen049781,Cen009085,Cen003145,Cen046742,Cen012758,Cen012220,Cen010168,Cen009201,Cen044620,Cen000654,Cen049103,Cen005593,Cen008981,Cen041345,Cen016531,Cen038709,Cen004336,Cen008754,Cen041602,Cen013950,Cen036149,Cen032400,Cen007764,Cen041086,Cen016220,Cen031390,Cen020790,Cen047731,Cen038525,Cen000810…	http://www.genome.jp/kegg-bin/show_pathway?ko03030/K10747%09yellow/K02685%09yellow/K02326%09yellow/K10755%09yellow/K10743%09yellow/K02328%09yellow/K10754%09yellow/K03505%09yellow/K10740%09yellow/K02209%09yellow/K02325%09yellow/K02540%09yellow/K02320%09yellow/K07466%09yellow/K02210%09yellow/K02542%09yellow/K03111%09yellow/K02327%09yellow/K04802%09yellow/K02541%09yellow/K03504%09yellow/K10739%09yel…
Genetic Information Processing	Replication and repair	Fanconi anemia pathway	ko03460	92	132	0.999984	1	Cen000810,Cen025025,Cen023574,Cen019386,Cen033849,Cen003343,Cen047731,Cen041523,Cen021306,Cen029026,Cen044847,Cen009745,Cen017390,Cen008981,Cen037250,Cen009201,Cen016220,Cen041086,Cen036149,Cen013950,Cen005504,Cen001768,Cen009519,Cen018996,Cen010873,Cen010267,Cen012220,Cen026949,Cen046742,Cen020433,Cen000905,Cen041306,Cen008687,Cen049745,Cen030369,Cen027447,Cen032900,Cen034010,Cen011241,Cen050803…	http://www.genome.jp/kegg-bin/show_pathway?ko03460/K07466%09yellow/K11137%09yellow/K10849%09yellow/K10891%09yellow/K15078%09yellow/K15363%09yellow/K10739%09yellow/K10606%09yellow/K06640%09yellow/K04482%09yellow/K02350%09yellow/K15362%09yellow/K10740%09yellow/K03509%09yellow/K10858%09yellow/K10901%09yellow/K10848%09yellow/K10990%09yellow/K13960%09yellow/K08991%09yellow/K10882%09yellow/K03165%09yel…
Genetic Information Processing	Replication and repair	Homologous recombination	ko03440	121	161	0.998405	1	Cen028362,Cen018996,Cen043676,Cen032569,Cen001768,Cen026949,Cen046742,Cen008870,Cen051134,Cen012220,Cen000905,Cen032436,Cen030369,Cen009587,Cen033053,Cen027447,Cen009163,Cen040482,Cen032900,Cen034010,Cen023774,Cen016292,Cen047704,Cen007483,Cen033055,Cen047731,Cen011890,Cen000810,Cen050144,Cen045662,Cen049041,Cen024987,Cen032289,Cen044847,Cen017390,Cen050952,Cen021306,Cen022322,Cen044806,Cen037250…	http://www.genome.jp/kegg-bin/show_pathway?ko03440/K10683%09yellow/K10740%09yellow/K10875%09yellow/K11864%09yellow/K15362%09yellow/K10901%09yellow/K10869%09yellow/K07466%09yellow/K03553%09yellow/K08991%09yellow/K10865%09yellow/K10882%09yellow/K03165%09yellow/K03655%09yellow/K03505%09yellow/K10867%09yellow/K02328%09yellow/K10739%09yellow/K10880%09yellow/K04728%09yellow/K10728%09yellow/K10881%09yel…
Genetic Information Processing	Replication and repair	Mismatch repair	ko03430	83	111	0.994047	1	Cen013950,Cen002018,Cen038123,Cen000797,Cen026970,Cen036149,Cen032400,Cen041086,Cen005281,Cen016220,Cen008754,Cen016465,Cen012497,Cen049103,Cen008981,Cen022326,Cen005593,Cen019831,Cen041345,Cen016531,Cen004336,Cen009201,Cen000654,Cen025394,Cen006067,Cen038166,Cen032303,Cen027673,Cen006753,Cen005347,Cen022322,Cen038623,Cen021306,Cen002442,Cen000593,Cen017390,Cen044847,Cen008334,Cen006353,Cen001578…	http://www.genome.jp/kegg-bin/show_pathway?ko03430/K10739%09yellow/K07466%09yellow/K10746%09yellow/K03505%09yellow/K08739%09yellow/K03504%09yellow/K04802%09yellow/K10747%09yellow/K02327%09yellow/K03111%09yellow/K08735%09yellow/K10740%09yellow/K10756%09yellow/K10755%09yellow/K07456%09yellow/K08737%09yellow/K02328%09yellow/K10754%09yellow/K10858%09yellow
Genetic Information Processing	Replication and repair	Nucleotide excision repair	ko03420	121	157	0.989676	1	Cen027455,Cen003700,Cen040885,Cen044927,Cen048905,Cen035032,Cen047942,Cen001583,Cen001857,Cen004437,Cen044161,Cen009152,Cen044303,Cen050329,Cen007386,Cen042382,Cen015228,Cen000260,Cen013427,Cen018157,Cen033766,Cen015049,Cen049466,Cen030406,Cen043171,Cen036868,Cen037297,Cen024468,Cen009360,Cen050367,Cen031294,Cen020449,Cen004242,Cen015700,Cen016465,Cen002018,Cen000797,Cen000385,Cen025394,Cen012497…	http://www.genome.jp/kegg-bin/show_pathway?ko03420/K10842%09yellow/K03141%09yellow/K10140%09yellow/K10609%09yellow/K02335%09yellow/K03143%09yellow/K10849%09yellow/K02202%09yellow/K10755%09yellow/K10756%09yellow/K10754%09yellow/K02325%09yellow/K10739%09yellow/K07466%09yellow/K04802%09yellow/K10838%09yellow/K03868%09yellow/K10839%09yellow/K10843%09yellow/K10747%09yellow/K03505%09yellow/K03142%09yel…
Genetic Information Processing	Transcription	RNA polymerase	ko03020	76	121	1	1	Cen025856,Cen003829,Cen013198,Cen019237,Cen020671,Cen022487,Cen040917,Cen037435,Cen046797,Cen051812,Cen051807,Cen040807,Cen038867,Cen030378,Cen025084,Cen051649,Cen051637,Cen019275,Cen022772,Cen051636,Cen034885,Cen007553,Cen014563,Cen018789,Cen046284,Cen020337,Cen013156,Cen042476,Cen040996,Cen000102,Cen047055,Cen012124,Cen051620,Cen050774,Cen006531,Cen042532,Cen026941,Cen048707,Cen046588,Cen044409…	http://www.genome.jp/kegg-bin/show_pathway?ko03020/K03013%09yellow/K03009%09yellow/K03017%09yellow/K03011%09yellow/K03015%09yellow/K03025%09yellow/K03008%09yellow/K03046%09yellow/K03012%09yellow/K03027%09yellow/K03023%09yellow/K03043%09yellow/K03005%09yellow/K03002%09yellow/K03010%09yellow/K02999%09yellow/K03014%09yellow/K03016%09yellow/K03026%09yellow/K03018%09yellow/K03019%09yellow/K03006%09yel…
Genetic Information Processing	Translation	Aminoacyl-tRNA biosynthesis	ko00970	130	163	0.931666	1	Cen031851,Cen046257,Cen027049,Cen023339,Cen039650,Cen014668,Cen050355,Cen030708,Cen008605,Cen025951,Cen010768,Cen037661,Cen013935,Cen006194,Cen026638,Cen021664,Cen034179,Cen014556,Cen002355,Cen050346,Cen005639,Cen013479,Cen017201,Cen045463,Cen003096,Cen035736,Cen005588,Cen036875,Cen030644,Cen050631,Cen028698,Cen021743,Cen010769,Cen040976,Cen003486,Cen047871,Cen031458,Cen030602,Cen006261,Cen043997…	http://www.genome.jp/kegg-bin/show_pathway?ko00970/K01890%09yellow/K01889%09yellow/K01874%09yellow/K01893%09yellow/K01873%09yellow/K01866%09yellow/K01876%09yellow/K01883%09yellow/K01885%09yellow/K01867%09yellow/K04567%09yellow/K01887%09yellow/K01880%09yellow/K01892%09yellow/K00604%09yellow/K01872%09yellow/K02433%09yellow/K01886%09yellow/K02434%09yellow/K01869%09yellow/K01868%09yellow/K14164%09yel…
Genetic Information Processing	Translation	Ribosome biogenesis in eukaryotes	ko03008	175	215	0.864988	1	Cen040555,Cen040561,Cen023589,Cen007231,Cen033049,Cen044359,Cen041572,Cen049681,Cen046264,Cen032128,Cen037182,Cen046869,Cen009948,Cen042154,Cen027955,Cen047745,Cen007371,Cen001403,Cen003138,Cen050474,Cen042397,Cen001307,Cen036165,Cen016785,Cen008979,Cen043635,Cen039314,Cen032792,Cen035045,Cen003121,Cen000820,Cen016233,Cen020848,Cen036633,Cen023698,Cen043201,Cen046328,Cen018431,Cen049948,Cen035506…	http://www.genome.jp/kegg-bin/show_pathway?ko03008/K07936%09yellow/K14565%09yellow/K03115%09yellow/K07178%09yellow/K03097%09yellow/K14564%09yellow/K14521%09yellow/K12619%09yellow/K07179%09yellow/K14570%09yellow/K14563%09yellow/K14290%09yellow/K03538%09yellow/K14571%09yellow/K14574%09yellow/K11129%09yellow/K14558%09yellow/K03537%09yellow/K14554%09yellow/K11130%09yellow/K14553%09yellow/K11128%09yel…
Genetic Information Processing	Translation	Ribosome	ko03010	581	787	1	1	Cen018076,Cen009710,Cen043924,Cen012339,Cen010683,Cen005477,Cen007951,Cen005386,Cen007324,Cen026331,Cen014286,Cen018168,Cen035274,Cen047840,Cen043954,Cen013665,Cen020919,Cen041627,Cen035128,Cen002807,Cen035030,Cen050364,Cen033912,Cen000111,Cen027357,Cen022479,Cen034014,Cen005191,Cen008278,Cen050397,Cen046403,Cen031642,Cen033522,Cen026435,Cen040557,Cen044399,Cen036743,Cen034380,Cen002781,Cen017933…	http://www.genome.jp/kegg-bin/show_pathway?ko03010/K02903%09yellow/K02949%09yellow/K02895%09yellow/K02969%09yellow/K02875%09yellow/K02890%09yellow/K02870%09yellow/K02897%09yellow/K02929%09yellow/K02936%09yellow/K02867%09yellow/K02978%09yellow/K02960%09yellow/K02873%09yellow/K02881%09yellow/K02910%09yellow/K02937%09yellow/K02940%09yellow/K02906%09yellow/K02993%09yellow/K02977%09yellow/K02942%09yel…
Genetic Information Processing	Translation	RNA transport	ko03013	322	393	0.895547	1	Cen014191,Cen029577,Cen047404,Cen031867,Cen035329,Cen051765,Cen030042,Cen014514,Cen031257,Cen004084,Cen017231,Cen014174,Cen032242,Cen004019,Cen049314,Cen003458,Cen005335,Cen002886,Cen004277,Cen004691,Cen023592,Cen035451,Cen011665,Cen001955,Cen013604,Cen034908,Cen007693,Cen012116,Cen011669,Cen007657,Cen002440,Cen042654,Cen014878,Cen021511,Cen021416,Cen049567,Cen010591,Cen031909,Cen017756,Cen025873…	http://www.genome.jp/kegg-bin/show_pathway?ko03013/K14328%09yellow/K12881%09yellow/K14319%09yellow/K03257%09yellow/K03246%09yellow/K03252%09yellow/K14299%09yellow/K14292%09yellow/K03239%09yellow/K12875%09yellow/K13126%09yellow/K03243%09yellow/K14313%09yellow/K09291%09yellow/K00784%09yellow/K14289%09yellow/K14325%09yellow/K07936%09yellow/K03680%09yellow/K14309%09yellow/K03249%09yellow/K12160%09yel…
Metabolism	Amino acid metabolism	Valine, leucine and isoleucine biosynthesis	ko00290	41	53	0.884934	1	Cen023139,Cen015492,Cen035256,Cen033975,Cen016265,Cen036840,Cen008543,Cen031099,Cen025033,Cen004750,Cen032649,Cen006683,Cen041528,Cen043138,Cen008555,Cen048541,Cen012686,Cen012685,Cen025983,Cen041527,Cen029145,Cen001540,Cen033988,Cen032536,Cen013493,Cen036098,Cen035037,Cen025134,Cen051295,Cen031980,Cen046220,Cen042331,Cen019598,Cen000857,Cen020251,Cen021749,Cen007380,Cen047089,Cen047003,Cen003485…	http://www.genome.jp/kegg-bin/show_pathway?ko00290/K01754%09yellow/K01649%09yellow/K00826%09yellow/K00052%09yellow/K01653%09yellow/K01652%09yellow/K01687%09yellow/K00053%09yellow/K01703%09yellow/K01704%09yellow/K21359%09yellow
Metabolism	Biosynthesis of other secondary metabolites	Aflatoxin biosynthesis	ko00254	2	7	0.998514	1	Cen003020,Cen014092	http://www.genome.jp/kegg-bin/show_pathway?ko00254/K11262%09yellow
Metabolism	Biosynthesis of other secondary metabolites	Caffeine metabolism	ko00232	4	7	0.918079	1	Cen050824,Cen021268,Cen017562,Cen027030	http://www.genome.jp/kegg-bin/show_pathway?ko00232/K00365%09yellow/K00106%09yellow
Metabolism	Biosynthesis of other secondary metabolites	Indole alkaloid biosynthesis	ko00901	13	24	0.999538	1	Cen005088,Cen014688,Cen014689,Cen016961,Cen032922,Cen004752,Cen038666,Cen002373,Cen020186,Cen026835,Cen046943,Cen025194,Cen044893	http://www.genome.jp/kegg-bin/show_pathway?ko00901/K08233%09yellow/K21026%09yellow/K01757%09yellow
Metabolism	Biosynthesis of other secondary metabolites	Phenylpropanoid biosynthesis	ko00940	245	306	0.974805	1	Cen012809,Cen024026,Cen008674,Cen047368,Cen026323,Cen002216,Cen034191,Cen022886,Cen032159,Cen006637,Cen003616,Cen022015,Cen031861,Cen050428,Cen021092,Cen016939,Cen043273,Cen021072,Cen008013,Cen005002,Cen044621,Cen030248,Cen034898,Cen012726,Cen017173,Cen015717,Cen031520,Cen028506,Cen018784,Cen046979,Cen020029,Cen043621,Cen025482,Cen028273,Cen027893,Cen044827,Cen017204,Cen042049,Cen024891,Cen049384…	http://www.genome.jp/kegg-bin/show_pathway?ko00940/K12356%09yellow/K00430%09yellow/K00487%09yellow/K01188%09yellow/K00588%09yellow/K06892%09yellow/K05350%09yellow/K01904%09yellow/K00083%09yellow/K09755%09yellow/K10775%09yellow/K09753%09yellow/K05349%09yellow/K13068%09yellow/K18368%09yellow/K13066%09yellow/K13065%09yellow/K13067%09yellow/K15506%09yellow/K09754%09yellow/K12355%09yellow
Metabolism	Biosynthesis of other secondary metabolites	Stilbenoid, diarylheptanoid and gingerol biosynthesis	ko00945	48	68	0.997016	1	Cen034847,Cen019996,Cen024187,Cen015927,Cen032012,Cen027893,Cen027117,Cen004714,Cen024548,Cen011869,Cen003650,Cen031352,Cen033862,Cen026787,Cen001081,Cen037553,Cen044068,Cen001140,Cen017345,Cen025467,Cen001082,Cen017349,Cen007594,Cen020566,Cen024573,Cen040745,Cen045510,Cen049939,Cen024185,Cen049940,Cen014850,Cen017341,Cen047111,Cen044067,Cen026797,Cen008674,Cen026796,Cen051087,Cen002216,Cen017654…	http://www.genome.jp/kegg-bin/show_pathway?ko00945/K09754%09yellow/K00517%09yellow/K00588%09yellow/K13065%09yellow/K00487%09yellow
Metabolism	Biosynthesis of other secondary metabolites	Tropane, piperidine and pyridine alkaloid biosynthesis	ko00960	47	64	0.982872	1	Cen010519,Cen039410,Cen005388,Cen007445,Cen027325,Cen009597,Cen031783,Cen033043,Cen029021,Cen002628,Cen042686,Cen017842,Cen033743,Cen043584,Cen000598,Cen023731,Cen009106,Cen018159,Cen027675,Cen033736,Cen008628,Cen040447,Cen009878,Cen011550,Cen035971,Cen008775,Cen000599,Cen029411,Cen019993,Cen042195,Cen034978,Cen006720,Cen037141,Cen009136,Cen019390,Cen030172,Cen036429,Cen027676,Cen032871,Cen008789…	http://www.genome.jp/kegg-bin/show_pathway?ko00960/K00276%09yellow/K00815%09yellow/K00811%09yellow/K00817%09yellow/K14454%09yellow/K08081%09yellow/K14455%09yellow/K15849%09yellow
Metabolism	Carbohydrate metabolism	Glyoxylate and dicarboxylate metabolism	ko00630	134	173	0.989564	1	Cen019913,Cen028827,Cen038821,Cen035006,Cen013240,Cen000976,Cen049759,Cen027011,Cen037066,Cen046107,Cen022393,Cen017747,Cen002718,Cen044268,Cen006673,Cen031669,Cen013653,Cen003321,Cen014104,Cen008194,Cen022022,Cen026083,Cen027221,Cen042006,Cen046204,Cen049509,Cen007263,Cen029075,Cen031335,Cen032824,Cen022440,Cen045036,Cen035807,Cen032379,Cen027823,Cen049452,Cen043165,Cen004123,Cen014087,Cen037677…	http://www.genome.jp/kegg-bin/show_pathway?ko00630/K01915%09yellow/K00382%09yellow/K01433%09yellow/K01647%09yellow/K00026%09yellow/K00605%09yellow/K00830%09yellow/K03781%09yellow/K02437%09yellow/K00281%09yellow/K00600%09yellow/K14272%09yellow/K01637%09yellow/K01638%09yellow/K11517%09yellow/K01602%09yellow/K00284%09yellow/K01681%09yellow/K15919%09yellow/K01455%09yellow/K18121%09yellow/K00025%09yel…
Metabolism	Carbohydrate metabolism	Propanoate metabolism	ko00640	58	79	0.99139	1	Cen019131,Cen042411,Cen022465,Cen022823,Cen015253,Cen019249,Cen046066,Cen036174,Cen020561,Cen040145,Cen023397,Cen020854,Cen049399,Cen014092,Cen043146,Cen048111,Cen049617,Cen021433,Cen020027,Cen050654,Cen049375,Cen043068,Cen030439,Cen001831,Cen013113,Cen007909,Cen028701,Cen048108,Cen023399,Cen052298,Cen037397,Cen013692,Cen052122,Cen050239,Cen000531,Cen026127,Cen036847,Cen043896,Cen038849,Cen027344…	http://www.genome.jp/kegg-bin/show_pathway?ko00640/K00016%09yellow/K01899%09yellow/K00382%09yellow/K00167%09yellow/K00166%09yellow/K05605%09yellow/K01895%09yellow/K00626%09yellow/K09699%09yellow/K01900%09yellow/K11262%09yellow/K02160%09yellow/K01961%09yellow/K01962%09yellow/K00249%09yellow/K01963%09yellow/K00140%09yellow
Metabolism	Energy metabolism	Carbon fixation pathways in prokaryotes	ko00720	66	89	0.991168	1	Cen052298,Cen036847,Cen044420,Cen007281,Cen052122,Cen050920,Cen050875,Cen027823,Cen049169,Cen005286,Cen050798,Cen036771,Cen038849,Cen011245,Cen052137,Cen034561,Cen042976,Cen005370,Cen035132,Cen031508,Cen034749,Cen013233,Cen005415,Cen052273,Cen019321,Cen002160,Cen006686,Cen016335,Cen040140,Cen031218,Cen048089,Cen035445,Cen007430,Cen034993,Cen040141,Cen000764,Cen029440,Cen022670,Cen006535,Cen050829…	http://www.genome.jp/kegg-bin/show_pathway?ko00720/K01963%09yellow/K02160%09yellow/K01648%09yellow/K00297%09yellow/K01006%09yellow/K00031%09yellow/K01681%09yellow/K01595%09yellow/K01961%09yellow/K00626%09yellow/K01962%09yellow/K01679%09yellow/K01895%09yellow/K01938%09yellow
Metabolism	Energy metabolism	Oxidative phosphorylation	ko00190	231	400	1	1	Cen023851,Cen045664,Cen039510,Cen022337,Cen021060,Cen018379,Cen015997,Cen001325,Cen041228,Cen009795,Cen039460,Cen041459,Cen001465,Cen015374,Cen027105,Cen001280,Cen023267,Cen049983,Cen027275,Cen010565,Cen040336,Cen017179,Cen041399,Cen027894,Cen017804,Cen008404,Cen036257,Cen022590,Cen027047,Cen017584,Cen001726,Cen000336,Cen015604,Cen001423,Cen051652,Cen051738,Cen015745,Cen003409,Cen018205,Cen026743…	http://www.genome.jp/kegg-bin/show_pathway?ko00190/K03963%09yellow/K01535%09yellow/K02150%09yellow/K03966%09yellow/K01507%09yellow/K02140%09yellow/K02148%09yellow/K02115%09yellow/K02154%09yellow/K00235%09yellow/K02155%09yellow/K02144%09yellow/K00416%09yellow/K03945%09yellow/K00234%09yellow/K03661%09yellow/K03949%09yellow/K00417%09yellow/K11353%09yellow/K02265%09yellow/K03965%09yellow/K02147%09yel…
Metabolism	Energy metabolism	Photosynthesis	ko00195	118	319	1	1	Cen039285,Cen050455,Cen018135,Cen001180,Cen003965,Cen046909,Cen032435,Cen020870,Cen030366,Cen010800,Cen018128,Cen022544,Cen016180,Cen027651,Cen051737,Cen006519,Cen014331,Cen012827,Cen001706,Cen051734,Cen052300,Cen010436,Cen008259,Cen003164,Cen034242,Cen001325,Cen002511,Cen014455,Cen039244,Cen051617,Cen031399,Cen016875,Cen014518,Cen041353,Cen015337,Cen022833,Cen051632,Cen015363,Cen014532,Cen052276…	http://www.genome.jp/kegg-bin/show_pathway?ko00195/K02641%09yellow/K08901%09yellow/K08903%09yellow/K02695%09yellow/K02716%09yellow/K03541%09yellow/K02693%09yellow/K02639%09yellow/K02113%09yellow/K02111%09yellow/K02703%09yellow/K02634%09yellow/K02115%09yellow/K02698%09yellow/K03542%09yellow/K02694%09yellow/K02636%09yellow/K02108%09yellow/K02723%09yellow/K08902%09yellow/K02701%09yellow/K02638%09yel…
Metabolism	Glycan biosynthesis and metabolism	Glycosaminoglycan degradation	ko00531	16	23	0.943776	1	Cen036125,Cen000441,Cen031884,Cen046726,Cen042880,Cen031557,Cen025420,Cen046503,Cen005735,Cen031157,Cen041109,Cen042363,Cen004865,Cen016683,Cen036598,Cen025671	http://www.genome.jp/kegg-bin/show_pathway?ko00531/K07964%09yellow/K12373%09yellow/K12309%09yellow/K01205%09yellow
Metabolism	Glycan biosynthesis and metabolism	Glycosphingolipid biosynthesis - globo and isoglobo series	ko00603	18	25	0.916508	1	Cen030354,Cen006510,Cen000441,Cen048279,Cen023228,Cen005735,Cen046503,Cen031157,Cen025774,Cen046406,Cen035596,Cen030544,Cen034572,Cen025671,Cen036184,Cen016683,Cen041804,Cen042421	http://www.genome.jp/kegg-bin/show_pathway?ko00603/K01988%09yellow/K12373%09yellow/K07407%09yellow
Metabolism	Lipid metabolism	alpha-Linolenic acid metabolism	ko00592	54	74	0.991583	1	Cen035799,Cen021441,Cen038010,Cen001101,Cen051609,Cen048112,Cen046329,Cen035189,Cen043253,Cen042019,Cen016625,Cen031848,Cen015589,Cen034333,Cen034108,Cen023396,Cen050807,Cen047608,Cen040473,Cen001670,Cen004910,Cen050799,Cen032266,Cen019174,Cen046821,Cen004467,Cen032228,Cen047780,Cen028752,Cen044475,Cen000508,Cen024239,Cen025862,Cen041453,Cen000761,Cen037896,Cen016774,Cen038225,Cen008158,Cen015397…	http://www.genome.jp/kegg-bin/show_pathway?ko00592/K14674%09yellow/K01047%09yellow/K07513%09yellow/K10525%09yellow/K10527%09yellow/K16818%09yellow/K18858%09yellow/K00232%09yellow/K00454%09yellow/K05894%09yellow/K10529%09yellow/K08241%09yellow/K18857%09yellow/K01723%09yellow
Metabolism	Lipid metabolism	Arachidonic acid metabolism	ko00590	26	35	0.914806	1	Cen008567,Cen027603,Cen026667,Cen014884,Cen030109,Cen039469,Cen010576,Cen044829,Cen047399,Cen033966,Cen007358,Cen025862,Cen038156,Cen042862,Cen035799,Cen050799,Cen021441,Cen036582,Cen009583,Cen035059,Cen033059,Cen006778,Cen018090,Cen046329,Cen042019,Cen017226	http://www.genome.jp/kegg-bin/show_pathway?ko00590/K00432%09yellow/K18592%09yellow/K07418%09yellow/K05309%09yellow/K14674%09yellow/K01254%09yellow/K01047%09yellow
Metabolism	Lipid metabolism	Cutin, suberine and wax biosynthesis	ko00073	47	62	0.947816	1	Cen005083,Cen051356,Cen030706,Cen015977,Cen020424,Cen015976,Cen025816,Cen025817,Cen042403,Cen040566,Cen046375,Cen017053,Cen047080,Cen024623,Cen018320,Cen029908,Cen012018,Cen000060,Cen030701,Cen025058,Cen004868,Cen031096,Cen037391,Cen031134,Cen048430,Cen036170,Cen040891,Cen024615,Cen051355,Cen027843,Cen038988,Cen025057,Cen031676,Cen046374,Cen007048,Cen043827,Cen035292,Cen043887,Cen050609,Cen011677…	http://www.genome.jp/kegg-bin/show_pathway?ko00073/K17991%09yellow/K13356%09yellow/K15405%09yellow/K15402%09yellow/K15400%09yellow/K15398%09yellow/K15401%09yellow/K15403%09yellow/K15399%09yellow
Metabolism	Lipid metabolism	Fatty acid biosynthesis	ko00061	76	107	0.999659	1	Cen050818,Cen023691,Cen021552,Cen047821,Cen050798,Cen036771,Cen037012,Cen004666,Cen010630,Cen019533,Cen014824,Cen052137,Cen015427,Cen034561,Cen052298,Cen050529,Cen037729,Cen044316,Cen030186,Cen052122,Cen036847,Cen021565,Cen019809,Cen013564,Cen004428,Cen028908,Cen032873,Cen032063,Cen003435,Cen003020,Cen043346,Cen001643,Cen052273,Cen023490,Cen042556,Cen012779,Cen021656,Cen033824,Cen002247,Cen043131…	http://www.genome.jp/kegg-bin/show_pathway?ko00061/K00208%09yellow/K00059%09yellow/K09458%09yellow/K01961%09yellow/K02160%09yellow/K01897%09yellow/K01963%09yellow/K01962%09yellow/K00648%09yellow/K02372%09yellow/K11262%09yellow/K10782%09yellow/K00645%09yellow/K03921%09yellow/K10781%09yellow
Metabolism	Lipid metabolism	Fatty acid elongation	ko00062	59	75	0.882484	1	Cen044453,Cen036330,Cen028679,Cen038430,Cen009282,Cen027095,Cen017600,Cen017633,Cen005441,Cen033232,Cen000049,Cen017009,Cen038977,Cen033665,Cen046085,Cen033678,Cen021146,Cen001658,Cen050150,Cen015412,Cen020589,Cen031724,Cen016502,Cen002178,Cen031398,Cen026107,Cen038812,Cen021129,Cen033342,Cen010085,Cen046496,Cen045898,Cen042066,Cen024754,Cen000620,Cen045027,Cen005526,Cen014832,Cen019638,Cen000109…	http://www.genome.jp/kegg-bin/show_pathway?ko00062/K15397%09yellow/K10703%09yellow/K01074%09yellow/K01068%09yellow/K10251%09yellow/K10258%09yellow/K07512%09yellow
Metabolism	Lipid metabolism	Linoleic acid metabolism	ko00591	15	26	0.998944	1	Cen046329,Cen030826,Cen006121,Cen042019,Cen031848,Cen015589,Cen004910,Cen021441,Cen050799,Cen035799,Cen030824,Cen014884,Cen024692,Cen025862,Cen045857	http://www.genome.jp/kegg-bin/show_pathway?ko00591/K14674%09yellow/K15718%09yellow/K00454%09yellow/K01047%09yellow/K07418%09yellow
Metabolism	Lipid metabolism	Sphingolipid metabolism	ko00600	47	63	0.969523	1	Cen002862,Cen045436,Cen031589,Cen039033,Cen048564,Cen007920,Cen040906,Cen026880,Cen025591,Cen028243,Cen001192,Cen023480,Cen005190,Cen031884,Cen024269,Cen000594,Cen025065,Cen043934,Cen047072,Cen045449,Cen048032,Cen002319,Cen021776,Cen037431,Cen039614,Cen014210,Cen014757,Cen010740,Cen017422,Cen004865,Cen036184,Cen046726,Cen034558,Cen007912,Cen025420,Cen046594,Cen012032,Cen051400,Cen015877,Cen018737…	http://www.genome.jp/kegg-bin/show_pathway?ko00600/K17108%09yellow/K04710%09yellow/K04713%09yellow/K12349%09yellow/K00654%09yellow/K01190%09yellow/K04711%09yellow/K04708%09yellow/K12309%09yellow/K01634%09yellow/K07407%09yellow/K04718%09yellow
Metabolism	Lipid metabolism	Steroid biosynthesis	ko00100	57	75	0.961507	1	Cen008774,Cen039418,Cen042019,Cen026751,Cen046329,Cen050361,Cen033230,Cen034226,Cen022203,Cen037467,Cen000957,Cen001708,Cen048987,Cen030583,Cen009367,Cen035799,Cen003508,Cen025429,Cen000596,Cen035063,Cen008275,Cen001731,Cen033701,Cen007351,Cen008816,Cen017589,Cen006391,Cen043977,Cen016526,Cen018696,Cen034225,Cen042883,Cen017306,Cen032172,Cen021341,Cen025862,Cen009736,Cen051266,Cen030392,Cen027053…	http://www.genome.jp/kegg-bin/show_pathway?ko00100/K14424%09yellow/K14423%09yellow/K14674%09yellow/K00511%09yellow/K00227%09yellow/K07748%09yellow/K09832%09yellow/K09828%09yellow/K05917%09yellow/K01824%09yellow/K00213%09yellow/K00222%09yellow/K08242%09yellow/K00801%09yellow/K00559%09yellow/K01853%09yellow/K01852%09yellow
Metabolism	Metabolism of cofactors and vitamins	Pantothenate and CoA biosynthesis	ko00770	46	63	0.985342	1	Cen004031,Cen047003,Cen033646,Cen003485,Cen020251,Cen012685,Cen025983,Cen033511,Cen044478,Cen042759,Cen017825,Cen049451,Cen025134,Cen025033,Cen036840,Cen006478,Cen016265,Cen041528,Cen009015,Cen035256,Cen000857,Cen036488,Cen047089,Cen027308,Cen049471,Cen022394,Cen021749,Cen035623,Cen033988,Cen041527,Cen012686,Cen005667,Cen046220,Cen013493,Cen031099,Cen008543,Cen030402,Cen043138,Cen006683,Cen041833…	http://www.genome.jp/kegg-bin/show_pathway?ko00770/K01598%09yellow/K00826%09yellow/K00053%09yellow/K00859%09yellow/K01918%09yellow/K01464%09yellow/K09680%09yellow/K00207%09yellow/K01652%09yellow/K01653%09yellow/K01687%09yellow/K01922%09yellow/K01431%09yellow
Metabolism	Metabolism of other amino acids	Cyanoamino acid metabolism	ko00460	80	117	0.999988	1	Cen047794,Cen017289,Cen049476,Cen023728,Cen026320,Cen047213,Cen022062,Cen043727,Cen017327,Cen035903,Cen027276,Cen024859,Cen037677,Cen046103,Cen023208,Cen015200,Cen017799,Cen051518,Cen002127,Cen018090,Cen026667,Cen037261,Cen003011,Cen042571,Cen030414,Cen038526,Cen026773,Cen020559,Cen028295,Cen026732,Cen030247,Cen024891,Cen045885,Cen008426,Cen044268,Cen051908,Cen044621,Cen030248,Cen029442,Cen035871…	http://www.genome.jp/kegg-bin/show_pathway?ko00460/K01188%09yellow/K00600%09yellow/K05350%09yellow/K05349%09yellow/K01455%09yellow/K12153%09yellow/K13034%09yellow/K18592%09yellow/K20802%09yellow/K08248%09yellow/K13035%09yellow/K01501%09yellow
Metabolism	Metabolism of other amino acids	Glutathione metabolism	ko00480	133	171	0.985736	1	Cen030471,Cen006778,Cen031617,Cen033059,Cen016336,Cen002023,Cen006936,Cen000633,Cen016488,Cen016244,Cen046569,Cen017815,Cen025614,Cen041892,Cen036688,Cen036542,Cen051198,Cen003645,Cen042822,Cen018650,Cen019907,Cen032029,Cen035683,Cen047753,Cen033966,Cen033889,Cen039469,Cen010576,Cen017553,Cen021775,Cen008764,Cen001460,Cen009840,Cen045222,Cen016930,Cen008765,Cen039164,Cen017226,Cen035059,Cen036914…	http://www.genome.jp/kegg-bin/show_pathway?ko00480/K00799%09yellow/K00432%09yellow/K00036%09yellow/K00797%09yellow/K00434%09yellow/K00383%09yellow/K00031%09yellow/K01919%09yellow/K01256%09yellow/K10807%09yellow/K18592%09yellow/K01255%09yellow/K21456%09yellow/K10808%09yellow/K00033%09yellow
Metabolism	Metabolism of terpenoids and polyketides	Limonene and pinene degradation	ko00903	47	66	0.995141	1	Cen026894,Cen017634,Cen026797,Cen044067,Cen003185,Cen026796,Cen024185,Cen047111,Cen017341,Cen040745,Cen013848,Cen002022,Cen045510,Cen017436,Cen020565,Cen027096,Cen044145,Cen025016,Cen029417,Cen021070,Cen047141,Cen021090,Cen024560,Cen024546,Cen004714,Cen011869,Cen024548,Cen031352,Cen026787,Cen015927,Cen032012,Cen015045,Cen024187,Cen019996,Cen024970,Cen020566,Cen024573,Cen017349,Cen001082,Cen039989…	http://www.genome.jp/kegg-bin/show_pathway?ko00903/K00128%09yellow/K00517%09yellow
Metabolism	Metabolism of terpenoids and polyketides	Sesquiterpenoid and triterpenoid biosynthesis	ko00909	21	36	0.999834	1	Cen026751,Cen031378,Cen043977,Cen017306,Cen044624,Cen006391,Cen009927,Cen005503,Cen027053,Cen037467,Cen030556,Cen030583,Cen017589,Cen004309,Cen051440,Cen009736,Cen044619,Cen017718,Cen030392,Cen038524,Cen027192	http://www.genome.jp/kegg-bin/show_pathway?ko00909/K00511%09yellow/K15815%09yellow/K15799%09yellow/K00801%09yellow/K15822%09yellow/K15891%09yellow
Metabolism	Nucleotide metabolism	Purine metabolism	ko00230	272	343	0.992831	1	Cen043791,Cen025650,Cen012470,Cen042652,Cen041021,Cen045288,Cen008005,Cen032027,Cen011443,Cen028850,Cen029905,Cen008757,Cen028987,Cen028034,Cen041602,Cen018472,Cen025595,Cen003765,Cen045489,Cen010409,Cen017580,Cen015372,Cen039395,Cen006531,Cen040240,Cen031383,Cen023721,Cen012758,Cen018710,Cen042476,Cen040346,Cen015881,Cen009085,Cen050774,Cen048662,Cen033509,Cen050222,Cen044561,Cen018362,Cen012152…	http://www.genome.jp/kegg-bin/show_pathway?ko00230/K02325%09yellow/K01933%09yellow/K00873%09yellow/K00759%09yellow/K18532%09yellow/K10808%09yellow/K11808%09yellow/K02320%09yellow/K03012%09yellow/K03009%09yellow/K03020%09yellow/K13811%09yellow/K01517%09yellow/K03026%09yellow/K03013%09yellow/K03016%09yellow/K03000%09yellow/K01466%09yellow/K00764%09yellow/K03027%09yellow/K01835%09yellow/K01427%09yel…
Metabolism	Nucleotide metabolism	Pyrimidine metabolism	ko00240	202	261	0.998142	1	Cen045288,Cen032027,Cen043791,Cen029905,Cen028850,Cen020587,Cen008757,Cen014558,Cen042759,Cen045489,Cen003765,Cen018472,Cen050147,Cen041602,Cen028402,Cen025595,Cen018348,Cen024098,Cen023721,Cen025593,Cen006531,Cen039124,Cen009085,Cen050774,Cen012758,Cen015881,Cen042476,Cen020494,Cen012067,Cen046284,Cen034885,Cen007553,Cen033509,Cen025031,Cen013450,Cen022311,Cen030378,Cen007483,Cen027567,Cen040807…	http://www.genome.jp/kegg-bin/show_pathway?ko00240/K10808%09yellow/K02320%09yellow/K02325%09yellow/K03009%09yellow/K03012%09yellow/K13998%09yellow/K03020%09yellow/K01955%09yellow/K01464%09yellow/K03000%09yellow/K03016%09yellow/K03026%09yellow/K01937%09yellow/K03013%09yellow/K00876%09yellow/K00962%09yellow/K13421%09yellow/K03027%09yellow/K03014%09yellow/K01510%09yellow/K00943%09yellow/K02999%09yel…
Metabolism	Overview	2-Oxocarboxylic acid metabolism	ko01210	131	164	0.926806	1	Cen020721,Cen019598,Cen004929,Cen042331,Cen015030,Cen034304,Cen033901,Cen020830,Cen047089,Cen021749,Cen007380,Cen007982,Cen031827,Cen032536,Cen029145,Cen012686,Cen050829,Cen031980,Cen013493,Cen036560,Cen008543,Cen003154,Cen014339,Cen017255,Cen048541,Cen029372,Cen036429,Cen043138,Cen030172,Cen023163,Cen025899,Cen035726,Cen026697,Cen035903,Cen021474,Cen013829,Cen032864,Cen018301,Cen009728,Cen032808…	http://www.genome.jp/kegg-bin/show_pathway?ko01210/K00030%09yellow/K01703%09yellow/K00814%09yellow/K00052%09yellow/K11820%09yellow/K14677%09yellow/K14455%09yellow/K11819%09yellow/K01652%09yellow/K01687%09yellow/K21359%09yellow/K00620%09yellow/K00826%09yellow/K01681%09yellow/K01649%09yellow/K00928%09yellow/K01653%09yellow/K11812%09yellow/K14454%09yellow/K00930%09yellow/K12153%09yellow/K11813%09yel…
Metabolism	Overview	Fatty acid metabolism	ko01212	121	163	0.999435	1	Cen004428,Cen046821,Cen028908,Cen032873,Cen045898,Cen028752,Cen005526,Cen003020,Cen000508,Cen044475,Cen003435,Cen033824,Cen043346,Cen041453,Cen042556,Cen006864,Cen021282,Cen037627,Cen008158,Cen043131,Cen025679,Cen025312,Cen047821,Cen023691,Cen021552,Cen015427,Cen002239,Cen019533,Cen014824,Cen019111,Cen010630,Cen000509,Cen023399,Cen048108,Cen018110,Cen052122,Cen012101,Cen044316,Cen008412,Cen028679…	http://www.genome.jp/kegg-bin/show_pathway?ko01212/K01897%09yellow/K00232%09yellow/K02372%09yellow/K07512%09yellow/K10251%09yellow/K11262%09yellow/K07513%09yellow/K00645%09yellow/K00059%09yellow/K00208%09yellow/K09458%09yellow/K03921%09yellow/K10258%09yellow/K01074%09yellow/K00249%09yellow/K10527%09yellow/K01963%09yellow/K10703%09yellow/K00626%09yellow/K10781%09yellow/K01962%09yellow/K02160%09yel…
Metabolism	Xenobiotics biodegradation and metabolism	Aminobenzoate degradation	ko00627	38	60	0.999942	1	Cen031352,Cen026787,Cen024566,Cen004714,Cen024548,Cen011869,Cen026796,Cen015927,Cen044067,Cen032012,Cen026797,Cen017341,Cen019996,Cen047111,Cen024187,Cen024185,Cen041950,Cen045510,Cen040745,Cen025016,Cen035734,Cen024573,Cen020565,Cen044145,Cen027031,Cen020566,Cen029417,Cen001082,Cen017349,Cen025467,Cen024560,Cen044068,Cen017345,Cen001140,Cen024546,Cen037553,Cen017563,Cen001081	http://www.genome.jp/kegg-bin/show_pathway?ko00627/K00517%09yellow/K01501%09yellow/K01512%09yellow/K01426%09yellow
Metabolism	Xenobiotics biodegradation and metabolism	Bisphenol degradation	ko00363	33	52	0.999809	1	Cen015927,Cen026797,Cen044067,Cen032012,Cen026796,Cen004714,Cen011869,Cen024548,Cen031352,Cen026787,Cen040745,Cen045510,Cen024185,Cen047111,Cen019996,Cen024187,Cen017341,Cen029417,Cen001082,Cen017349,Cen020566,Cen020565,Cen044145,Cen025016,Cen024573,Cen001081,Cen024546,Cen037553,Cen044068,Cen017345,Cen001140,Cen025467,Cen024560	http://www.genome.jp/kegg-bin/show_pathway?ko00363/K00517%09yellow
Metabolism	Xenobiotics biodegradation and metabolism	Drug metabolism - cytochrome P450	ko00982	68	95	0.998899	1	Cen003645,Cen012355,Cen002746,Cen051198,Cen041892,Cen016244,Cen015610,Cen004699,Cen006936,Cen031617,Cen015428,Cen030471,Cen005623,Cen038451,Cen016930,Cen001926,Cen046526,Cen001460,Cen008764,Cen001642,Cen018755,Cen030496,Cen033889,Cen035683,Cen047753,Cen032029,Cen003831,Cen006415,Cen015163,Cen005595,Cen000833,Cen010273,Cen029924,Cen024512,Cen031193,Cen043218,Cen050309,Cen036914,Cen009098,Cen004363…	http://www.genome.jp/kegg-bin/show_pathway?ko00982/K00799%09yellow/K00001%09yellow/K00485%09yellow/K00121%09yellow
Metabolism	Xenobiotics biodegradation and metabolism	Metabolism of xenobiotics by cytochrome P450	ko00980	69	97	0.999312	1	Cen030471,Cen005623,Cen031617,Cen006936,Cen048957,Cen004699,Cen016244,Cen015610,Cen041892,Cen003645,Cen012355,Cen002746,Cen051198,Cen047753,Cen035683,Cen032029,Cen030496,Cen033889,Cen018755,Cen008764,Cen001926,Cen046526,Cen001460,Cen038451,Cen016930,Cen039164,Cen008765,Cen044665,Cen004363,Cen043218,Cen050309,Cen036914,Cen009098,Cen024512,Cen031193,Cen048960,Cen029924,Cen048962,Cen000833,Cen010273…	http://www.genome.jp/kegg-bin/show_pathway?ko00980/K00799%09yellow/K07408%09yellow/K00001%09yellow/K00121%09yellow
Metabolism	Xenobiotics biodegradation and metabolism	Polycyclic aromatic hydrocarbon degradation	ko00624	33	52	0.999809	1	Cen026796,Cen026797,Cen044067,Cen032012,Cen015927,Cen026787,Cen031352,Cen011869,Cen024548,Cen004714,Cen045510,Cen040745,Cen047111,Cen019996,Cen024187,Cen017341,Cen024185,Cen017349,Cen001082,Cen029417,Cen024573,Cen025016,Cen020566,Cen020565,Cen044145,Cen024546,Cen037553,Cen001081,Cen024560,Cen025467,Cen001140,Cen017345,Cen044068	http://www.genome.jp/kegg-bin/show_pathway?ko00624/K00517%09yellow
Organismal Systems	Aging	Longevity regulating pathway - worm	ko04212	111	141	0.9542	1	Cen010259,Cen040673,Cen052129,Cen009137,Cen048095,Cen013115,Cen045914,Cen001490,Cen006660,Cen007189,Cen028001,Cen011798,Cen010026,Cen038622,Cen026144,Cen033944,Cen019205,Cen023443,Cen027778,Cen009105,Cen007936,Cen023059,Cen020194,Cen025779,Cen015318,Cen004890,Cen000965,Cen002148,Cen024615,Cen051355,Cen015579,Cen003472,Cen003724,Cen034542,Cen048985,Cen016035,Cen052519,Cen052278,Cen013504,Cen008591…	http://www.genome.jp/kegg-bin/show_pathway?ko04212/K10798%09yellow/K04077%09yellow/K01358%09yellow/K17491%09yellow/K13356%09yellow/K17794%09yellow/K08341%09yellow/K04564%09yellow/K04688%09yellow/K08269%09yellow/K01110%09yellow/K03781%09yellow/K12824%09yellow/K07418%09yellow/K07203%09yellow/K13113%09yellow
Organismal Systems	Digestive system	Fat digestion and absorption	ko04975	6	9	0.845093	1	Cen008628,Cen020948,Cen021441,Cen049911,Cen050799,Cen033901	http://www.genome.jp/kegg-bin/show_pathway?ko04975/K14455%09yellow/K11155%09yellow/K01047%09yellow

[truncated: 17 more sheets: 11, 12, 13, 14, 15, 16, 17, 18, 19, 20, 21, 22, 23, 24, 25, 26, Sheet2]
